# Supplementary material for: catena-Poly[[[diaqua­(nitrato-κ2 O,O′)cerium(III)]-bis­[μ-2-(4-hy­droxy­phen­yl)acetato]-κ3 O,O′:O;κ3 O:O,O′] mono­hydrate]
Source: Acta Crystallogr Sect E Struct Rep Online. 2010 Nov 20;66(Pt 12):m1602. doi: 10.1107/S1600536810047239 (PMC3011495; doi:10.1107/S1600536810047239)
Supplement: Supplementary file 1 [file e-66-m1602-sup1.cif]

##############################################################################
###                                                                        ###
###        Electronic paper (Acta Crystallographica Section E)             ###
###                                                                        ###
##############################################################################
#                                                                            #
# This CIF contains the data in a paper accepted for publication in Acta     #
# Crystallographica Section E. It conforms to the requirements of Notes      #
# for Authors for Section E, and has been peer reviewed under the auspices   #
# of the IUCr Commission on Journals.                                        #
#                                                                            #
# Full details of the Crystallographic Information File format               #
# are given in the paper "The Crystallographic Information File (CIF):       #
# a New Standard Archive File for Crystallography" by S. R. Hall, F. H.      #
# Allen and I. D. Brown [Acta Cryst. (1991), A47, 655-685].                  #
#                                                                            #
# The current version of the core CIF dictionary is obtainable from          #
# ftp://ftp.iucr.org/pub/cif_core.dic. The current version number is 2.4.    #
#                                                                            #
# Software is freely available for graphical display of the structure(s) in  #
# this CIF.  For information consult the CIF home page http://www.iucr.org/  #
# cif/home.html                                                              #
#                                                                            #
# This file may be used for bona fide research purposes within the           #
# scientific community so long as proper attribution is given to the journal # 
# article from which it was obtained.                                        #
#                                                                            #
##############################################################################
                                             
data_I
_audit_creation_method     SHELXL-97
_chemical_name_systematic
;
<i>catena</i>-Poly[[[diaqua(nitrato-\k^2^<i>O</i>,<i>O</i>')cerium(III)]-
bis[\m-2-(4-hydroxyphenyl)acetato]-
\k^3^<i>O</i>,<i>O</i>':<i>O</i>;\k^3^<i>O</i>:<i>O</i>,<i>O</i>'] monohydrate]
;
_chemical_name_common     ?
_chemical_formula_moiety     'C16 H18 Ce N O11, H2 O'
_chemical_formula_sum     'C16 H20 Ce N O12'
_chemical_formula_iupac     '[Ce (C8 H7 O3)2 (N O3) (H2 O)2], H2 O'
_chemical_formula_weight     558.45
_chemical_melting_point     ?
_symmetry_cell_setting     triclinic
_symmetry_space_group_name_H-M     'P -1'
_symmetry_space_group_name_Hall     '-P 1'
loop_
    _symmetry_equiv_pos_as_xyz
    'x, y, z'
    '-x, -y, -z'
_cell_length_a     8.1151(3)
_cell_length_b     9.8048(4)
_cell_length_c     13.2396(5)
_cell_angle_alpha     92.120(2)
_cell_angle_beta     90.829(2)
_cell_angle_gamma     112.550(2)
_cell_volume     971.76(6)
_cell_formula_units_Z     2
_cell_measurement_reflns_used     8276
_cell_measurement_theta_min     2.25
_cell_measurement_theta_max     27.66
_cell_measurement_temperature     296(2)
_exptl_crystal_description     block
_exptl_crystal_colour     colourless
_exptl_crystal_size_max     0.143
_exptl_crystal_size_mid     0.136
_exptl_crystal_size_min     0.028
_exptl_crystal_density_diffrn     1.909
_exptl_crystal_density_meas     ?
_exptl_crystal_density_method     'not measured'
_exptl_crystal_F_000     554
_exptl_absorpt_coefficient_mu     2.409
_exptl_absorpt_correction_type     multi-scan
_exptl_absorpt_process_details     '(SADABS; Sheldrick, 1996)'
_exptl_absorpt_correction_T_min     0.716
_exptl_absorpt_correction_T_max     0.935
_exptl_special_details
;
;
_diffrn_ambient_temperature     296(2)
_diffrn_radiation_type     MoK\a
_diffrn_radiation_wavelength     0.71073
_diffrn_radiation_source     'fine-focus sealed tube'
_diffrn_radiation_monochromator     graphite
_diffrn_measurement_device_type     'Bruker APEXII'
_diffrn_measurement_method     '\w scans'
_diffrn_detector_area_resol_mean     ?
_diffrn_reflns_number     15535
_diffrn_reflns_av_R_equivalents     0.0255
_diffrn_reflns_av_sigmaI/netI     0.0259
_diffrn_reflns_theta_min     2.25
_diffrn_reflns_theta_max     27.66
_diffrn_reflns_theta_full     27.66
_diffrn_measured_fraction_theta_max     0.989
_diffrn_measured_fraction_theta_full     0.989
_diffrn_reflns_limit_h_min     -10
_diffrn_reflns_limit_h_max     10
_diffrn_reflns_limit_k_min     -12
_diffrn_reflns_limit_k_max     12
_diffrn_reflns_limit_l_min     -16
_diffrn_reflns_limit_l_max     17
_diffrn_standards_number     ?
_diffrn_standards_interval_count     ?
_diffrn_standards_interval_time     ?
_diffrn_standards_decay_%     ?
_refine_special_details
;
Refinement of <i>F</i>^2^ against ALL reflections. The weighted <i>R</i>-factor
<i>wR</i> and goodness of fit <i>S</i> are based on <i>F</i>^2^, conventional
<i>R</i>-factors <i>R</i> are based on <i>F</i>, with <i>F</i> set to zero for
negative <i>F</i>^2^. The threshold expression of <i>F</i>^2^ >
\s(<i>F</i>^2^) is used only for calculating <i>R</i>-factors(gt) <i>etc</i>.
and is not relevant to the choice of reflections for refinement.
<i>R</i>-factors based on <i>F</i>^2^ are statistically about twice as large
as those based on <i>F</i>, and <i>R</i>- factors based on ALL data will be
even larger.
;
_reflns_number_total     4492
_reflns_number_gt     4133
_reflns_threshold_expression     I>2sigma(I)
_refine_ls_structure_factor_coef     Fsqd
_refine_ls_matrix_type     full
_refine_ls_R_factor_all     0.0228
_refine_ls_R_factor_gt     0.0199
_refine_ls_wR_factor_gt     0.0481
_refine_ls_wR_factor_ref     0.0500
_refine_ls_goodness_of_fit_ref     0.978
_refine_ls_restrained_S_all     0.978
_refine_ls_number_reflns     4492
_refine_ls_number_parameters     289
_refine_ls_number_restraints     9
_refine_ls_hydrogen_treatment     mixed
_refine_ls_weighting_scheme     calc
_refine_ls_weighting_details
         'calc w=1/[\s^2^(Fo^2^)+(0.0337P)^2^+0.0249P] where P=(Fo^2^+2Fc^2^)/3'
_atom_sites_solution_hydrogens     geom
_atom_sites_solution_primary     direct
_atom_sites_solution_secondary     difmap
_refine_ls_shift/su_max     0.001
_refine_ls_shift/su_mean     0.000
_refine_diff_density_max     0.715
_refine_diff_density_min     -0.355
_refine_ls_extinction_method     none
_refine_ls_extinction_coef     ?
loop_
    _atom_type_symbol
    _atom_type_description
    _atom_type_scat_dispersion_real
    _atom_type_scat_dispersion_imag
    _atom_type_scat_source
    'C' 'C' 0.0033 0.0016
                         'International Tables Vol C Tables 4.2.6.8 and 6.1.1.4'
    'H' 'H' 0.0000 0.0000
                         'International Tables Vol C Tables 4.2.6.8 and 6.1.1.4'
    'Ce' 'Ce' -0.2486 2.6331
                         'International Tables Vol C Tables 4.2.6.8 and 6.1.1.4'
    'N' 'N' 0.0061 0.0033
                         'International Tables Vol C Tables 4.2.6.8 and 6.1.1.4'
    'O' 'O' 0.0106 0.0060
                         'International Tables Vol C Tables 4.2.6.8 and 6.1.1.4'
_computing_data_collection     'APEX2 (Bruker, 2006)'
_computing_cell_refinement     'SAINT (Bruker, 2006)'
_computing_data_reduction     'SAINT (Bruker, 2006)'
_computing_structure_solution     'SHELXS97 (Sheldrick, 2008)'
_computing_structure_refinement     'SHELXL97 (Sheldrick, 2008)'
_computing_molecular_graphics     'SHELXTL (Sheldrick, 2008)'
_computing_publication_material     'SHELXTL (Sheldrick, 2008)'
loop_
    _atom_site_type_symbol
    _atom_site_label
    _atom_site_fract_x
    _atom_site_fract_y
    _atom_site_fract_z
    _atom_site_U_iso_or_equiv
    _atom_site_adp_type
    _atom_site_calc_flag
    _atom_site_refinement_flags
    _atom_site_occupancy
    _atom_site_disorder_assembly
    _atom_site_disorder_group
    Ce Ce1 0.208699(13) -0.089222(12) 0.466072(8) 0.02011(5) Uani d . 1 . .
    N N1 0.0546(3) -0.3859(2) 0.33905(16) 0.0335(4) Uani d . 1 . .
    O O1W 0.2726(2) -0.28503(19) 0.56174(16) 0.0402(4) Uani d D 1 . .
    H H1WA 0.379(2) -0.277(3) 0.573(2) 0.060 Uiso d D 1 . .
    H H1WB 0.214(3) -0.364(2) 0.587(2) 0.060 Uiso d D 1 . .
    O O1 0.7474(3) 0.5608(2) 0.07849(16) 0.0632(6) Uani d . 1 . .
    H H1A 0.7371 0.4920 0.0384 0.095 Uiso calc R 1 . .
    O O2 0.3683(2) 0.18203(18) 0.42823(15) 0.0372(4) Uani d . 1 . .
    O O2W 0.0678(2) -0.0555(2) 0.30083(12) 0.0346(4) Uani d D 1 . .
    H H2WA -0.019(3) -0.031(3) 0.304(2) 0.052 Uiso d D 1 . .
    H H2WB 0.055(4) -0.101(3) 0.2447(16) 0.052 Uiso d D 1 . .
    O O3 0.09817(19) 0.14048(17) 0.47414(12) 0.0290(3) Uani d . 1 . .
    O O3W 0.7347(4) 0.4032(3) -0.09596(17) 0.0650(6) Uani d D 1 . .
    H H3WA 0.801(5) 0.363(4) -0.120(3) 0.098 Uiso d D 1 . .
    H H3WB 0.721(6) 0.448(4) -0.144(2) 0.098 Uiso d D 1 . .
    O O4 0.0288(3) -0.1882(3) 1.10768(14) 0.0645(7) Uani d . 1 . .
    H H4A -0.0557 -0.2660 1.0935 0.097 Uiso calc R 1 . .
    O O5 0.4853(2) 0.03842(17) 0.59596(11) 0.0272(3) Uani d . 1 . .
    O O6 0.2196(2) -0.0107(2) 0.65299(12) 0.0358(4) Uani d . 1 . .
    O O7 -0.0071(3) -0.4974(2) 0.2852(2) 0.0635(7) Uani d . 1 . .
    O O8 -0.0245(2) -0.3651(2) 0.41577(15) 0.0475(5) Uani d . 1 . .
    O O9 0.2019(2) -0.28460(19) 0.32163(14) 0.0404(4) Uani d . 1 . .
    C C1 0.6258(3) 0.5107(3) 0.1536(2) 0.0408(6) Uani d . 1 . .
    C C2 0.6439(4) 0.6015(3) 0.2378(2) 0.0428(6) Uani d . 1 . .
    H H2A 0.7371 0.6938 0.2434 0.051 Uiso calc R 1 . .
    C C3 0.5227(3) 0.5555(3) 0.3150(2) 0.0390(6) Uani d . 1 . .
    H H3A 0.5352 0.6178 0.3719 0.047 Uiso calc R 1 . .
    C C4 0.3841(3) 0.4185(3) 0.3082(2) 0.0345(5) Uani d . 1 . .
    C C5 0.3692(5) 0.3305(3) 0.2238(3) 0.0555(8) Uani d . 1 . .
    H H5A 0.2763 0.2381 0.2182 0.067 Uiso calc R 1 . .
    C C6 0.4886(4) 0.3746(3) 0.1456(2) 0.0592(9) Uani d . 1 . .
    H H6A 0.4754 0.3125 0.0886 0.071 Uiso calc R 1 . .
    C C7 0.2519(4) 0.3655(3) 0.3915(2) 0.0427(6) Uani d . 1 . .
    H H7A 0.2849 0.4411 0.4457 0.051 Uiso calc R 1 . .
    H H7B 0.1347 0.3536 0.3652 0.051 Uiso calc R 1 . .
    C C8 0.2399(3) 0.2229(2) 0.43422(17) 0.0251(4) Uani d . 1 . .
    C C9 0.1213(3) -0.1356(3) 1.02159(19) 0.0388(6) Uani d . 1 . .
    C C10 0.2361(4) 0.0088(3) 1.0244(2) 0.0555(8) Uani d . 1 . .
    H H10A 0.2437 0.0702 1.0810 0.067 Uiso calc R 1 . .
    C C11 0.3413(4) 0.0630(3) 0.9425(2) 0.0553(8) Uani d . 1 . .
    H H11A 0.4198 0.1616 0.9448 0.066 Uiso calc R 1 . .
    C C12 0.3332(3) -0.0242(3) 0.85785(18) 0.0353(5) Uani d . 1 . .
    C C13 0.2135(4) -0.1682(3) 0.8556(2) 0.0459(7) Uani d . 1 . .
    H H13A 0.2035 -0.2289 0.7983 0.055 Uiso calc R 1 . .
    C C14 0.1074(4) -0.2248(3) 0.9369(2) 0.0492(7) Uani d . 1 . .
    H H14A 0.0271 -0.3227 0.9342 0.059 Uiso calc R 1 . .
    C C15 0.4615(3) 0.0341(4) 0.77382(19) 0.0479(7) Uani d . 1 . .
    H H15A 0.5323 0.1378 0.7900 0.058 Uiso calc R 1 . .
    H H15B 0.5426 -0.0173 0.7732 0.058 Uiso calc R 1 . .
    C C16 0.3832(3) 0.0212(2) 0.66965(16) 0.0242(4) Uani d . 1 . .
loop_
    _atom_site_aniso_label
    _atom_site_aniso_U_11
    _atom_site_aniso_U_22
    _atom_site_aniso_U_33
    _atom_site_aniso_U_12
    _atom_site_aniso_U_13
    _atom_site_aniso_U_23
    Ce1 0.01487(7) 0.02446(7) 0.01999(7) 0.00608(5) 0.00407(4) 0.00347(4)
    N1 0.0315(11) 0.0260(9) 0.0429(13) 0.0112(8) -0.0058(9) -0.0002(8)
    O1W 0.0236(8) 0.0339(9) 0.0607(13) 0.0071(7) -0.0001(8) 0.0178(8)
    O1 0.0624(14) 0.0546(12) 0.0442(13) -0.0094(10) 0.0298(11) -0.0038(9)
    O2 0.0210(8) 0.0335(9) 0.0589(12) 0.0109(7) 0.0102(8) 0.0174(8)
    O2W 0.0340(9) 0.0529(11) 0.0230(9) 0.0243(8) -0.0033(7) -0.0057(7)
    O3 0.0194(7) 0.0307(8) 0.0331(9) 0.0048(6) 0.0083(7) 0.0039(6)
    O3W 0.0785(17) 0.0687(16) 0.0513(15) 0.0324(13) 0.0073(13) -0.0031(11)
    O4 0.0586(14) 0.0721(14) 0.0248(11) -0.0171(11) 0.0180(10) -0.0021(9)
    O5 0.0219(7) 0.0368(8) 0.0207(8) 0.0087(6) 0.0063(6) 0.0011(6)
    O6 0.0219(8) 0.0644(11) 0.0236(9) 0.0192(8) 0.0032(7) 0.0003(8)
    O7 0.0589(13) 0.0358(10) 0.0941(18) 0.0202(10) -0.0261(13) -0.0266(11)
    O8 0.0283(9) 0.0636(12) 0.0410(11) 0.0064(9) 0.0079(8) 0.0069(9)
    O9 0.0352(10) 0.0339(9) 0.0484(11) 0.0092(8) 0.0131(8) -0.0003(8)
    C1 0.0383(14) 0.0394(13) 0.0352(15) 0.0037(11) 0.0138(11) 0.0057(11)
    C2 0.0344(14) 0.0401(14) 0.0386(16) -0.0028(11) 0.0087(12) 0.0015(11)
    C3 0.0422(14) 0.0419(14) 0.0296(14) 0.0124(11) 0.0068(11) 0.0025(10)
    C4 0.0386(13) 0.0295(11) 0.0391(14) 0.0157(10) 0.0147(11) 0.0126(10)
    C5 0.0596(19) 0.0303(13) 0.058(2) -0.0042(13) 0.0274(16) 0.0008(12)
    C6 0.067(2) 0.0388(15) 0.0484(19) -0.0057(14) 0.0284(16) -0.0081(13)
    C7 0.0450(15) 0.0391(13) 0.0534(17) 0.0241(12) 0.0268(13) 0.0209(12)
    C8 0.0193(10) 0.0288(10) 0.0257(12) 0.0073(8) 0.0025(8) 0.0040(8)
    C9 0.0373(14) 0.0454(14) 0.0220(13) 0.0026(11) 0.0068(10) 0.0028(10)
    C10 0.062(2) 0.0504(17) 0.0303(16) -0.0042(14) 0.0157(14) -0.0092(12)
    C11 0.0573(18) 0.0456(16) 0.0322(16) -0.0143(13) 0.0101(13) -0.0032(12)
    C12 0.0259(12) 0.0538(15) 0.0174(12) 0.0054(11) 0.0007(9) 0.0040(10)
    C13 0.0522(17) 0.0505(16) 0.0240(14) 0.0080(13) 0.0093(12) -0.0070(11)
    C14 0.0559(18) 0.0397(14) 0.0325(16) -0.0034(13) 0.0117(13) -0.0011(11)
    C15 0.0229(12) 0.083(2) 0.0223(13) 0.0018(12) 0.0036(10) 0.0068(13)
    C16 0.0204(10) 0.0303(10) 0.0208(11) 0.0085(8) 0.0036(8) 0.0009(8)
_geom_special_details
;
All e.s.d.'s (except the e.s.d. in the dihedral angle between two l.s. planes)
are estimated using the full covariance matrix. The cell e.s.d.'s are taken
into account individually in the estimation of e.s.d.'s in distances, angles
and torsion angles; correlations between e.s.d.'s in cell parameters are only
used when they are defined by crystal symmetry. An approximate (isotropic)
treatment of cell e.s.d.'s is used for estimating e.s.d.'s involving l.s.
planes.
;
loop_
    _geom_bond_atom_site_label_1
    _geom_bond_atom_site_label_2
    _geom_bond_site_symmetry_2
    _geom_bond_distance
    _geom_bond_publ_flag
    Ce1 O3 2_556 2.4914(14) ?
    Ce1 O5 2_656 2.4955(14) ?
    Ce1 O2W . 2.5444(16) ?
    Ce1 O2 . 2.5451(16) ?
    Ce1 O1W . 2.5463(16) ?
    Ce1 O6 . 2.5546(17) ?
    Ce1 O9 . 2.6411(18) ?
    Ce1 O5 . 2.6717(15) ?
    Ce1 O8 . 2.692(2) ?
    Ce1 O3 . 2.7245(15) ?
    Ce1 C16 . 2.990(2) ?
    N1 O7 . 1.211(3) ?
    N1 O9 . 1.258(3) ?
    N1 O8 . 1.261(3) ?
    O1W H1WA . 0.847(16) ?
    O1W H1WB . 0.819(17) ?
    O1 C1 . 1.377(3) ?
    O1 H1A . 0.8200 ?
    O2 C8 . 1.253(2) ?
    O2W H2WA . 0.831(16) ?
    O2W H2WB . 0.835(17) ?
    O3 C8 . 1.262(3) ?
    O3 Ce1 2_556 2.4914(14) ?
    O3W H3WA . 0.846(18) ?
    O3W H3WB . 0.818(18) ?
    O4 C9 . 1.378(3) ?
    O4 H4A . 0.8200 ?
    O5 C16 . 1.263(2) ?
    O5 Ce1 2_656 2.4955(14) ?
    O6 C16 . 1.256(2) ?
    C1 C6 . 1.370(4) ?
    C1 C2 . 1.371(4) ?
    C2 C3 . 1.392(4) ?
    C2 H2A . 0.9300 ?
    C3 C4 . 1.381(4) ?
    C3 H3A . 0.9300 ?
    C4 C5 . 1.360(4) ?
    C4 C7 . 1.512(3) ?
    C5 C6 . 1.393(4) ?
    C5 H5A . 0.9300 ?
    C6 H6A . 0.9300 ?
    C7 C8 . 1.497(3) ?
    C7 H7A . 0.9700 ?
    C7 H7B . 0.9700 ?
    C9 C10 . 1.362(4) ?
    C9 C14 . 1.372(4) ?
    C10 C11 . 1.382(4) ?
    C10 H10A . 0.9300 ?
    C11 C12 . 1.369(4) ?
    C11 H11A . 0.9300 ?
    C12 C13 . 1.371(4) ?
    C12 C15 . 1.508(3) ?
    C13 C14 . 1.383(4) ?
    C13 H13A . 0.9300 ?
    C14 H14A . 0.9300 ?
    C15 C16 . 1.491(3) ?
    C15 H15A . 0.9700 ?
    C15 H15B . 0.9700 ?
loop_
    _geom_angle_atom_site_label_1
    _geom_angle_atom_site_label_2
    _geom_angle_atom_site_label_3
    _geom_angle_site_symmetry_1
    _geom_angle_site_symmetry_3
    _geom_angle
    _geom_angle_publ_flag
    O3 Ce1 O5 2_556 2_656 179.31(5) ?
    O3 Ce1 O2W 2_556 . 81.58(5) ?
    O5 Ce1 O2W 2_656 . 97.77(5) ?
    O3 Ce1 O2 2_556 . 111.16(5) ?
    O5 Ce1 O2 2_656 . 68.82(5) ?
    O2W Ce1 O2 . . 74.31(6) ?
    O3 Ce1 O1W 2_556 . 98.50(5) ?
    O5 Ce1 O1W 2_656 . 81.87(5) ?
    O2W Ce1 O1W . . 141.07(6) ?
    O2 Ce1 O1W . . 138.12(5) ?
    O3 Ce1 O6 2_556 . 69.62(5) ?
    O5 Ce1 O6 2_656 . 111.05(5) ?
    O2W Ce1 O6 . . 138.36(5) ?
    O2 Ce1 O6 . . 88.46(6) ?
    O1W Ce1 O6 . . 74.55(6) ?
    O3 Ce1 O9 2_556 . 110.48(5) ?
    O5 Ce1 O9 2_656 . 69.02(5) ?
    O2W Ce1 O9 . . 67.10(6) ?
    O2 Ce1 O9 . . 116.63(6) ?
    O1W Ce1 O9 . . 76.79(6) ?
    O6 Ce1 O9 . . 150.94(6) ?
    O3 Ce1 O5 2_556 . 118.73(5) ?
    O5 Ce1 O5 2_656 . 61.94(6) ?
    O2W Ce1 O5 . . 143.60(5) ?
    O2 Ce1 O5 . . 70.22(5) ?
    O1W Ce1 O5 . . 69.76(5) ?
    O6 Ce1 O5 . . 49.13(5) ?
    O9 Ce1 O5 . . 123.16(5) ?
    O3 Ce1 O8 2_556 . 66.61(5) ?
    O5 Ce1 O8 2_656 . 113.06(5) ?
    O2W Ce1 O8 . . 77.36(6) ?
    O2 Ce1 O8 . . 151.55(6) ?
    O1W Ce1 O8 . . 67.42(6) ?
    O6 Ce1 O8 . . 115.06(6) ?
    O9 Ce1 O8 . . 47.31(5) ?
    O5 Ce1 O8 . . 137.13(6) ?
    O3 Ce1 O3 2_556 . 62.69(6) ?
    O5 Ce1 O3 2_656 . 117.26(5) ?
    O2W Ce1 O3 . . 66.25(5) ?
    O2 Ce1 O3 . . 48.50(5) ?
    O1W Ce1 O3 . . 147.40(6) ?
    O6 Ce1 O3 . . 73.89(5) ?
    O9 Ce1 O3 . . 133.34(5) ?
    O5 Ce1 O3 . . 95.12(5) ?
    O8 Ce1 O3 . . 120.31(5) ?
    O3 Ce1 C16 2_556 . 94.08(5) ?
    O5 Ce1 C16 2_656 . 86.60(5) ?
    O2W Ce1 C16 . . 152.02(6) ?
    O2 Ce1 C16 . . 81.73(6) ?
    O1W Ce1 C16 . . 66.86(6) ?
    O6 Ce1 C16 . . 24.61(5) ?
    O9 Ce1 C16 . . 138.72(6) ?
    O5 Ce1 C16 . . 24.99(5) ?
    O8 Ce1 C16 . . 126.30(6) ?
    O3 Ce1 C16 . . 87.12(5) ?
    O7 N1 O9 . . 121.7(2) ?
    O7 N1 O8 . . 122.0(2) ?
    O9 N1 O8 . . 116.4(2) ?
    Ce1 O1W H1WA . . 120(2) ?
    Ce1 O1W H1WB . . 137(2) ?
    H1WA O1W H1WB . . 103(2) ?
    C1 O1 H1A . . 109.5 ?
    C8 O2 Ce1 . . 99.57(13) ?
    Ce1 O2W H2WA . . 118.0(19) ?
    Ce1 O2W H2WB . . 130(2) ?
    H2WA O2W H2WB . . 104(2) ?
    C8 O3 Ce1 . 2_556 151.47(14) ?
    C8 O3 Ce1 . . 90.79(12) ?
    Ce1 O3 Ce1 2_556 . 117.31(6) ?
    H3WA O3W H3WB . . 101(3) ?
    C9 O4 H4A . . 109.5 ?
    C16 O5 Ce1 . 2_656 148.67(14) ?
    C16 O5 Ce1 . . 91.74(12) ?
    Ce1 O5 Ce1 2_656 . 118.06(6) ?
    C16 O6 Ce1 . . 97.49(13) ?
    N1 O8 Ce1 . . 96.80(13) ?
    N1 O9 Ce1 . . 99.36(13) ?
    C6 C1 C2 . . 119.9(2) ?
    C6 C1 O1 . . 121.8(2) ?
    C2 C1 O1 . . 118.2(2) ?
    C1 C2 C3 . . 120.0(2) ?
    C1 C2 H2A . . 120.0 ?
    C3 C2 H2A . . 120.0 ?
    C4 C3 C2 . . 120.7(2) ?
    C4 C3 H3A . . 119.6 ?
    C2 C3 H3A . . 119.6 ?
    C5 C4 C3 . . 118.1(2) ?
    C5 C4 C7 . . 120.2(2) ?
    C3 C4 C7 . . 121.7(2) ?
    C4 C5 C6 . . 122.1(3) ?
    C4 C5 H5A . . 119.0 ?
    C6 C5 H5A . . 119.0 ?
    C1 C6 C5 . . 119.2(3) ?
    C1 C6 H6A . . 120.4 ?
    C5 C6 H6A . . 120.4 ?
    C8 C7 C4 . . 114.46(18) ?
    C8 C7 H7A . . 108.6 ?
    C4 C7 H7A . . 108.6 ?
    C8 C7 H7B . . 108.6 ?
    C4 C7 H7B . . 108.6 ?
    H7A C7 H7B . . 107.6 ?
    O2 C8 O3 . . 119.32(19) ?
    O2 C8 C7 . . 120.53(19) ?
    O3 C8 C7 . . 120.11(18) ?
    C10 C9 C14 . . 120.0(2) ?
    C10 C9 O4 . . 117.6(2) ?
    C14 C9 O4 . . 122.3(2) ?
    C9 C10 C11 . . 119.4(3) ?
    C9 C10 H10A . . 120.3 ?
    C11 C10 H10A . . 120.3 ?
    C12 C11 C10 . . 121.8(3) ?
    C12 C11 H11A . . 119.1 ?
    C10 C11 H11A . . 119.1 ?
    C11 C12 C13 . . 117.8(2) ?
    C11 C12 C15 . . 120.5(2) ?
    C13 C12 C15 . . 121.6(2) ?
    C12 C13 C14 . . 121.3(2) ?
    C12 C13 H13A . . 119.3 ?
    C14 C13 H13A . . 119.3 ?
    C9 C14 C13 . . 119.6(3) ?
    C9 C14 H14A . . 120.2 ?
    C13 C14 H14A . . 120.2 ?
    C16 C15 C12 . . 117.1(2) ?
    C16 C15 H15A . . 108.0 ?
    C12 C15 H15A . . 108.0 ?
    C16 C15 H15B . . 108.0 ?
    C12 C15 H15B . . 108.0 ?
    H15A C15 H15B . . 107.3 ?
    O6 C16 O5 . . 119.4(2) ?
    O6 C16 C15 . . 122.36(19) ?
    O5 C16 C15 . . 118.19(19) ?
    O6 C16 Ce1 . . 57.90(11) ?
    O5 C16 Ce1 . . 63.27(11) ?
    C15 C16 Ce1 . . 164.79(18) ?
loop_
    _geom_torsion_atom_site_label_1
    _geom_torsion_atom_site_label_2
    _geom_torsion_atom_site_label_3
    _geom_torsion_atom_site_label_4
    _geom_torsion_site_symmetry_1
    _geom_torsion_site_symmetry_2
    _geom_torsion_site_symmetry_3
    _geom_torsion_site_symmetry_4
    _geom_torsion
    _geom_torsion_publ_flag
    O3 Ce1 O2 C8 2_556 . . . -9.94(16) ?
    O5 Ce1 O2 C8 2_656 . . . 169.33(16) ?
    O2W Ce1 O2 C8 . . . . 64.29(14) ?
    O1W Ce1 O2 C8 . . . . -141.93(14) ?
    O6 Ce1 O2 C8 . . . . -77.35(15) ?
    O9 Ce1 O2 C8 . . . . 117.92(14) ?
    O5 Ce1 O2 C8 . . . . -124.05(15) ?
    O8 Ce1 O2 C8 . . . . 69.7(2) ?
    O3 Ce1 O2 C8 . . . . -7.65(13) ?
    C16 Ce1 O2 C8 . . . . -101.13(15) ?
    O3 Ce1 O3 C8 2_556 . . . -174.91(17) ?
    O5 Ce1 O3 C8 2_656 . . . 4.31(15) ?
    O2W Ce1 O3 C8 . . . . -82.21(13) ?
    O2 Ce1 O3 C8 . . . . 7.49(13) ?
    O1W Ce1 O3 C8 . . . . 124.99(14) ?
    O6 Ce1 O3 C8 . . . . 110.09(14) ?
    O9 Ce1 O3 C8 . . . . -81.81(14) ?
    O5 Ce1 O3 C8 . . . . 65.30(13) ?
    O8 Ce1 O3 C8 . . . . -139.93(13) ?
    C16 Ce1 O3 C8 . . . . 88.99(13) ?
    O3 Ce1 O3 Ce1 2_556 . . 2_556 0.0 ?
    O5 Ce1 O3 Ce1 2_656 . . 2_556 179.23(5) ?
    O2W Ce1 O3 Ce1 . . . 2_556 92.70(8) ?
    O2 Ce1 O3 Ce1 . . . 2_556 -177.60(10) ?
    O1W Ce1 O3 Ce1 . . . 2_556 -60.09(12) ?
    O6 Ce1 O3 Ce1 . . . 2_556 -75.00(7) ?
    O9 Ce1 O3 Ce1 . . . 2_556 93.10(8) ?
    O5 Ce1 O3 Ce1 . . . 2_556 -119.79(7) ?
    O8 Ce1 O3 Ce1 . . . 2_556 34.98(9) ?
    C16 Ce1 O3 Ce1 . . . 2_556 -96.10(7) ?
    O3 Ce1 O5 C16 2_556 . . . 10.28(14) ?
    O5 Ce1 O5 C16 2_656 . . . -169.91(16) ?
    O2W Ce1 O5 C16 . . . . 127.78(12) ?
    O2 Ce1 O5 C16 . . . . 114.18(13) ?
    O1W Ce1 O5 C16 . . . . -78.44(13) ?
    O6 Ce1 O5 C16 . . . . 8.32(12) ?
    O9 Ce1 O5 C16 . . . . -136.31(12) ?
    O8 Ce1 O5 C16 . . . . -75.42(14) ?
    O3 Ce1 O5 C16 . . . . 71.84(12) ?
    O3 Ce1 O5 Ce1 2_556 . . 2_656 -179.81(5) ?
    O5 Ce1 O5 Ce1 2_656 . . 2_656 0.0 ?
    O2W Ce1 O5 Ce1 . . . 2_656 -62.31(11) ?
    O2 Ce1 O5 Ce1 . . . 2_656 -75.91(7) ?
    O1W Ce1 O5 Ce1 . . . 2_656 91.47(8) ?
    O6 Ce1 O5 Ce1 . . . 2_656 178.23(10) ?
    O9 Ce1 O5 Ce1 . . . 2_656 33.60(9) ?
    O8 Ce1 O5 Ce1 . . . 2_656 94.49(9) ?
    O3 Ce1 O5 Ce1 . . . 2_656 -118.25(7) ?
    C16 Ce1 O5 Ce1 . . . 2_656 169.91(16) ?
    O3 Ce1 O6 C16 2_556 . . . 173.39(15) ?
    O5 Ce1 O6 C16 2_656 . . . -6.77(15) ?
    O2W Ce1 O6 C16 . . . . -137.39(13) ?
    O2 Ce1 O6 C16 . . . . -73.33(14) ?
    O1W Ce1 O6 C16 . . . . 67.94(14) ?
    O9 Ce1 O6 C16 . . . . 77.67(18) ?
    O5 Ce1 O6 C16 . . . . -8.44(12) ?
    O8 Ce1 O6 C16 . . . . 123.27(14) ?
    O3 Ce1 O6 C16 . . . . -120.32(14) ?
    O7 N1 O8 Ce1 . . . . -176.2(2) ?
    O9 N1 O8 Ce1 . . . . 4.2(2) ?
    O3 Ce1 O8 N1 2_556 . . . 154.13(15) ?
    O5 Ce1 O8 N1 2_656 . . . -25.22(15) ?
    O2W Ce1 O8 N1 . . . . 67.94(13) ?
    O2 Ce1 O8 N1 . . . . 62.56(19) ?
    O1W Ce1 O8 N1 . . . . -95.12(14) ?
    O6 Ce1 O8 N1 . . . . -154.27(12) ?
    O9 Ce1 O8 N1 . . . . -2.44(12) ?
    O5 Ce1 O8 N1 . . . . -98.19(14) ?
    O3 Ce1 O8 N1 . . . . 120.41(13) ?
    C16 Ce1 O8 N1 . . . . -128.67(13) ?
    O7 N1 O9 Ce1 . . . . 176.07(19) ?
    O8 N1 O9 Ce1 . . . . -4.3(2) ?
    O3 Ce1 O9 N1 2_556 . . . -20.48(15) ?
    O5 Ce1 O9 N1 2_656 . . . 160.03(15) ?
    O2W Ce1 O9 N1 . . . . -91.36(14) ?
    O2 Ce1 O9 N1 . . . . -148.66(12) ?
    O1W Ce1 O9 N1 . . . . 73.79(13) ?
    O6 Ce1 O9 N1 . . . . 64.17(18) ?
    O5 Ce1 O9 N1 . . . . 128.49(13) ?
    O8 Ce1 O9 N1 . . . . 2.46(12) ?
    O3 Ce1 O9 N1 . . . . -91.75(14) ?
    C16 Ce1 O9 N1 . . . . 102.24(14) ?
    C6 C1 C2 C3 . . . . -0.1(5) ?
    O1 C1 C2 C3 . . . . 179.4(3) ?
    C1 C2 C3 C4 . . . . 0.4(4) ?
    C2 C3 C4 C5 . . . . -0.4(4) ?
    C2 C3 C4 C7 . . . . 179.4(2) ?
    C3 C4 C5 C6 . . . . 0.2(5) ?
    C7 C4 C5 C6 . . . . -179.7(3) ?
    C2 C1 C6 C5 . . . . -0.1(5) ?
    O1 C1 C6 C5 . . . . -179.6(3) ?
    C4 C5 C6 C1 . . . . 0.1(6) ?
    C5 C4 C7 C8 . . . . 57.1(4) ?
    C3 C4 C7 C8 . . . . -122.7(3) ?
    Ce1 O2 C8 O3 . . . . 14.3(2) ?
    Ce1 O2 C8 C7 . . . . -163.7(2) ?
    Ce1 O3 C8 O2 2_556 . . . 176.4(2) ?
    Ce1 O3 C8 O2 . . . . -13.1(2) ?
    Ce1 O3 C8 C7 2_556 . . . -5.7(5) ?
    Ce1 O3 C8 C7 . . . . 164.8(2) ?
    C4 C7 C8 O2 . . . . 24.1(4) ?
    C4 C7 C8 O3 . . . . -153.9(2) ?
    C14 C9 C10 C11 . . . . -1.7(5) ?
    O4 C9 C10 C11 . . . . 175.2(3) ?
    C9 C10 C11 C12 . . . . 0.2(6) ?
    C10 C11 C12 C13 . . . . 1.4(5) ?
    C10 C11 C12 C15 . . . . -174.3(3) ?
    C11 C12 C13 C14 . . . . -1.5(5) ?
    C15 C12 C13 C14 . . . . 174.0(3) ?
    C10 C9 C14 C13 . . . . 1.5(5) ?
    O4 C9 C14 C13 . . . . -175.2(3) ?
    C12 C13 C14 C9 . . . . 0.1(5) ?
    C11 C12 C15 C16 . . . . -127.4(3) ?
    C13 C12 C15 C16 . . . . 57.1(4) ?
    Ce1 O6 C16 O5 . . . . 15.6(2) ?
    Ce1 O6 C16 C15 . . . . -162.0(2) ?
    Ce1 O5 C16 O6 2_656 . . . -177.51(17) ?
    Ce1 O5 C16 O6 . . . . -14.8(2) ?
    Ce1 O5 C16 C15 2_656 . . . 0.2(4) ?
    Ce1 O5 C16 C15 . . . . 162.9(2) ?
    Ce1 O5 C16 Ce1 2_656 . . . -162.7(3) ?
    C12 C15 C16 O6 . . . . 12.9(4) ?
    C12 C15 C16 O5 . . . . -164.8(2) ?
    C12 C15 C16 Ce1 . . . . -73.2(6) ?
    O3 Ce1 C16 O6 2_556 . . . -6.21(14) ?
    O5 Ce1 C16 O6 2_656 . . . 173.67(14) ?
    O2W Ce1 C16 O6 . . . . 73.49(19) ?
    O2 Ce1 C16 O6 . . . . 104.60(14) ?
    O1W Ce1 C16 O6 . . . . -103.72(15) ?
    O9 Ce1 C16 O6 . . . . -134.01(14) ?
    O5 Ce1 C16 O6 . . . . 164.8(2) ?
    O8 Ce1 C16 O6 . . . . -70.02(15) ?
    O3 Ce1 C16 O6 . . . . 56.13(14) ?
    O3 Ce1 C16 O5 2_556 . . . -170.98(12) ?
    O5 Ce1 C16 O5 2_656 . . . 8.91(14) ?
    O2W Ce1 C16 O5 . . . . -91.28(16) ?
    O2 Ce1 C16 O5 . . . . -60.17(12) ?
    O1W Ce1 C16 O5 . . . . 91.51(12) ?
    O6 Ce1 C16 O5 . . . . -164.8(2) ?
    O9 Ce1 C16 O5 . . . . 61.22(15) ?
    O8 Ce1 C16 O5 . . . . 125.22(12) ?
    O3 Ce1 C16 O5 . . . . -108.63(12) ?
    O3 Ce1 C16 C15 2_556 . . . 89.6(6) ?
    O5 Ce1 C16 C15 2_656 . . . -90.5(6) ?
    O2W Ce1 C16 C15 . . . . 169.3(5) ?
    O2 Ce1 C16 C15 . . . . -159.6(6) ?
    O1W Ce1 C16 C15 . . . . -7.9(5) ?
    O6 Ce1 C16 C15 . . . . 95.8(6) ?
    O9 Ce1 C16 C15 . . . . -38.2(6) ?
    O5 Ce1 C16 C15 . . . . -99.5(6) ?
    O8 Ce1 C16 C15 . . . . 25.8(6) ?
    O3 Ce1 C16 C15 . . . . 151.9(6) ?
loop_
    _geom_hbond_atom_site_label_D
    _geom_hbond_atom_site_label_H
    _geom_hbond_atom_site_label_A
    _geom_hbond_site_symmetry_A
    _geom_hbond_distance_DH
    _geom_hbond_distance_HA
    _geom_hbond_distance_DA
    _geom_hbond_angle_DHA
    O1W H1WA O2 2_656 0.847(16) 1.898(18) 2.693(2) 156(3)
    O1W H1WB O7 2_546 0.819(17) 2.46(2) 3.197(3) 150(3)
    O1W H1WB O8 2_546 0.819(17) 2.51(2) 3.272(3) 156(3)
    O2W H2WA O6 2_556 0.831(16) 1.911(17) 2.721(2) 165(3)
    O2W H2WB O4 1_554 0.835(17) 1.951(17) 2.783(3) 175(3)
    O3W H3WA O4 2_656 0.846(18) 2.58(2) 3.352(4) 152(3)
    O4 H4A O1 1_446 0.82 1.83 2.649(3) 172.7
data_global
_journal_date_recd_electronic     2010-11-07
_journal_date_accepted     2010-11-15
_journal_name_full     'Acta Crystallographica, Section E'
_journal_year     2010
_journal_volume     66
_journal_issue     12
_journal_page_first     m1602
_journal_page_last     m1602
_journal_paper_category     QM
_journal_coeditor_code     CV2794
_publ_contact_author_name     'Hang-Ming Guo'
_publ_contact_author_address
;
 Jinhua College of Vocation and Technology,
  Jinhua, Zhejiang 321017,
  People's Republic of China
;
_publ_contact_author_email     'guohm8282@sina.com'
_publ_contact_author_fax     '86-579-82232004'
_publ_contact_author_phone     '86-579-82232001'
_publ_section_title
;\
<i>catena</i>-Poly[[[diaqua(nitrato-\k^2^<i>O</i>,<i>O</i>')cerium(III)]-\
bis[\m-2-(4-hydroxyphenyl)acetato]-\k^3^<i>O</i>,<i>O</i>':<i>O</i>;\
\k^3^<i>O</i>:<i>O</i>,<i>O</i>'] monohydrate]
;
loop_
    _publ_author_name
    _publ_author_address
    'Hang-Ming Guo'
;
  Jinhua College of Vocation and Technology,
  Jinhua, Zhejiang 321017,
  People's Republic of China
;
