# Supplementary material for: catena-Poly[[[diaqua­(nitrato-κ2 O,O′)cerium(III)]-bis­[μ-2-(4-hy­droxy­phen­yl)acetato]-κ3 O,O′:O;κ3 O:O,O′] mono­hydrate]
Source: Acta Crystallogr Sect E Struct Rep Online. 2010 Nov 20;66(Pt 12):m1602. doi: 10.1107/S1600536810047239 (PMC3011495; doi:10.1107/S1600536810047239)
Supplement: Supplementary file 2 [file e-66-m1602-Isup2.hkl]

# 
# h,k,l, Fc-squared, Fo-squared, sigma(Fo-squared) and status flag 
# 
data_I
_shelx_title ' x in P1                     New: P-1' 
_shelx_refln_list_code          4 
_shelx_F_calc_maximum      231.80 
_exptl_crystal_F_000       553.91 
_reflns_d_resolution_high  0.7655 
 
loop_ 
 _symmetry_equiv_pos_as_xyz 
 'x, y, z' 
 '-x, -y, -z' 
 
_cell_length_a     8.1151 
_cell_length_b     9.8048 
_cell_length_c    13.2396 
_cell_angle_alpha  92.120 
_cell_angle_beta   90.829 
_cell_angle_gamma 112.550 
 
_shelx_F_squared_multiplier     1.000 
 
loop_ 
 _refln_index_h 
 _refln_index_k 
 _refln_index_l 
 _refln_F_squared_calc 
 _refln_F_squared_meas 
 _refln_F_squared_sigma 
 _refln_observed_status 
   2   0   0     8526.71     8892.25     86.69 o 
   3   0   0     1192.04     1267.31     14.06 o 
   4   0   0     5244.88     5194.94     36.32 o 
   5   0   0     4837.90     5051.35     41.50 o 
   6   0   0       47.57       51.58      6.85 o 
   7   0   0     4888.91     4758.70     96.47 o 
   8   0   0       25.65       48.04     12.77 o 
   9   0   0      710.80      710.73     37.43 o 
 -10   1   0      226.05      203.78     26.12 o 
  -9   1   0     2577.35     2507.61     71.30 o 
  -8   1   0       38.59       29.44     11.53 o 
  -7   1   0     4615.75     4386.61     53.04 o 
  -6   1   0     1012.09     1093.16     18.70 o 
  -5   1   0      622.76      588.66     12.78 o 
  -4   1   0     2533.62     2598.63     25.99 o 
  -3   1   0      976.02      952.97     11.24 o 
  -2   1   0    24049.95    24791.04    263.71 o 
  -1   1   0     1247.11     1304.29     20.77 o 
   0   1   0     9594.11     9951.89    200.42 o 
   1   1   0     5749.17     5846.33    124.81 o 
   2   1   0       68.21       75.64      3.11 o 
   3   1   0    15081.95    15756.94    122.60 o 
   4   1   0      277.91      290.45      6.42 o 
   5   1   0     3503.74     3679.89     51.15 o 
   6   1   0      551.72      514.19     51.72 o 
   7   1   0     1375.88     1368.80     47.36 o 
   8   1   0     1107.72     1132.29     58.61 o 
   9   1   0       53.64       61.74     16.39 o 
 -10   2   0       46.62       30.31     13.76 o 
  -9   2   0     1094.02     1059.20     43.51 o 
  -8   2   0      621.37      595.02     19.87 o 
  -7   2   0     2128.64     2063.62     29.00 o 
  -6   2   0     2979.56     2974.91     36.01 o 
  -5   2   0       91.27       98.36      5.63 o 
  -4   2   0     8647.67     8570.42     71.38 o 
  -3   2   0      798.49      753.44     14.86 o 
  -2   2   0     2715.02     2745.90     34.78 o 
  -1   2   0    16711.82    17451.56    235.34 o 
   0   2   0     9181.94     9534.22    198.30 o 
   1   2   0     4173.72     4318.12     56.03 o 
   2   2   0      764.78      813.26     13.30 o 
   3   2   0     3856.27     3870.32     37.21 o 
   4   2   0      872.50      980.68     18.41 o 
   5   2   0     1504.61     1527.51     23.48 o 
   6   2   0     3195.09     3146.74     56.91 o 
   7   2   0      190.73      197.85     21.13 o 
   8   2   0     1128.03     1225.08     47.90 o 
   9   2   0       40.31       26.90     15.55 o 
 -10   3   0      703.72      638.52     37.83 o 
  -9   3   0      609.05      652.13     23.59 o 
  -8   3   0     1266.53     1220.91     22.95 o 
  -7   3   0      194.33      189.47     13.03 o 
  -6   3   0     4116.29     4173.00     43.71 o 
  -5   3   0      846.93      818.91     14.27 o 
  -4   3   0     5556.99     5599.84     55.47 o 
  -3   3   0     3764.40     3638.34     37.11 o 
  -2   3   0     6057.51     6523.28     78.69 o 
  -1   3   0     9108.93     9301.55    132.34 o 
   0   3   0      480.22      465.23     11.08 o 
   1   3   0      554.71      435.57      9.39 o 
   2   3   0     2435.38     2392.34     28.53 o 
   3   3   0     2747.56     2774.19     34.35 o 
   4   3   0     1123.48     1095.44     20.74 o 
   5   3   0       56.32       63.42      7.14 o 
   6   3   0     2591.04     2591.01     52.03 o 
   7   3   0       79.16       85.73     29.42 o 
   8   3   0      828.62      895.99     59.62 o 
 -10   4   0      725.31      685.11     50.98 o 
  -9   4   0       51.20       39.03      6.79 o 
  -8   4   0     2428.28     2512.69     34.93 o 
  -7   4   0      620.77      627.68     14.71 o 
  -6   4   0     2513.79     2486.72     30.40 o 
  -5   4   0     1472.98     1443.33     19.59 o 
  -4   4   0     1417.79     1443.87     23.44 o 
  -3   4   0     6051.66     5968.31     65.28 o 
  -2   4   0        0.70        3.00      2.37 o 
  -1   4   0    12734.63    13290.56    187.76 o 
   0   4   0     1740.06     1683.58     31.85 o 
   1   4   0     2581.56     2641.83     40.50 o 
   2   4   0     2103.77     1918.55     25.71 o 
   3   4   0      311.11      315.72     10.88 o 
   4   4   0     1941.95     1906.95     30.09 o 
   5   4   0      135.15      150.70     10.48 o 
   6   4   0     1265.31     1180.23     31.73 o 
   7   4   0      454.58      383.79     31.79 o 
   8   4   0      138.66      159.18     33.96 o 
 -10   5   0     1426.22     1438.79     28.98 o 
  -9   5   0      151.14      150.85     11.43 o 
  -8   5   0     1496.18     1423.58     24.80 o 
  -7   5   0     1052.48      989.55     19.64 o 
  -6   5   0      776.86      773.52     14.94 o 
  -5   5   0     3145.19     3020.43     32.80 o 
  -4   5   0      627.18      622.79     13.04 o 
  -3   5   0     3590.10     3721.84     46.26 o 
  -2   5   0      931.18      902.82     19.95 o 
  -1   5   0     3520.48     3596.66     44.01 o 
   0   5   0     1005.15      941.00     13.41 o 
   1   5   0        5.18       10.22      2.82 o 
   2   5   0     4733.61     4740.88     51.15 o 
   3   5   0      923.28      974.23     19.89 o 
   4   5   0      536.80      550.76     22.66 o 
   5   5   0     1256.78     1224.62     27.46 o 
   6   5   0      179.81      178.86     14.44 o 
   7   5   0      549.66      577.52     51.82 o 
 -10   6   0      484.52      512.33     23.61 o 
  -9   6   0      294.74      302.30     13.48 o 
  -8   6   0      408.16      378.44     14.60 o 
  -7   6   0     1817.08     1741.54     25.81 o 
  -6   6   0      347.00      352.95     10.19 o 
  -5   6   0     1419.50     1414.21     22.36 o 
  -4   6   0     3629.03     3700.60     43.74 o 
  -3   6   0      682.79      708.39     19.39 o 
  -2   6   0     2929.15     2893.44     39.50 o 
  -1   6   0      147.15      179.74      8.98 o 
   0   6   0     2086.93     2098.43     26.63 o 
   1   6   0      990.73     1032.21     25.12 o 
   2   6   0     3221.69     3193.42     45.93 o 
   3   6   0     2697.84     2720.63     38.42 o 
   4   6   0       41.45       48.30      8.17 o 
   5   6   0      863.10      890.20     27.33 o 
   6   6   0       23.16       30.70     10.81 o 
 -10   7   0       60.93       51.38      8.24 o 
  -9   7   0      809.14      788.99     19.55 o 
  -8   7   0      104.04      108.37     10.31 o 
  -7   7   0     1246.79     1211.48     20.74 o 
  -6   7   0      718.05      728.38     17.66 o 
  -5   7   0      838.22      804.62     15.54 o 
  -4   7   0     3535.57     3488.16     43.62 o 
  -3   7   0       39.30       43.72      5.24 o 
  -2   7   0      594.31      617.92     14.59 o 
  -1   7   0      636.20      631.82     14.36 o 
   0   7   0     1059.71     1075.83     32.80 o 
   1   7   0     2859.93     2896.20     65.21 o 
   2   7   0       13.15       24.04      5.70 o 
   3   7   0      741.55      782.85     28.22 o 
   4   7   0       91.09       73.84     10.04 o 
   5   7   0      835.00      851.64     30.75 o 
 -10   8   0       36.36       23.95      7.08 o 
  -9   8   0      465.32      472.16     18.55 o 
  -8   8   0      670.06      616.27     22.29 o 
  -7   8   0      437.19      432.72     14.99 o 
  -6   8   0     1359.32     1312.85     23.82 o 
  -5   8   0       30.62       21.91     10.04 o 
  -4   8   0     1769.93     1769.78     42.40 o 
  -3   8   0       68.03       60.41      5.96 o 
  -2   8   0      983.93      959.60     19.70 o 
  -1   8   0     1790.22     1654.00     73.91 o 
   0   8   0       29.12       39.46      7.66 o 
   1   8   0      617.87      659.63     20.30 o 
   2   8   0       39.79       34.68      7.08 o 
   3   8   0      315.97      333.14     31.71 o 
   4   8   0      567.92      591.91     29.11 o 
   5   8   0      109.46      107.07     14.67 o 
  -9   9   0       40.24       39.26      7.08 o 
  -8   9   0      844.73      844.65     25.28 o 
  -7   9   0        3.72        3.00      4.70 o 
  -6   9   0      877.61      921.45     19.25 o 
  -5   9   0     1028.46     1084.57     29.21 o 
  -4   9   0      919.88      938.07     19.96 o 
  -3   9   0     2259.38     2325.83     40.55 o 
  -2   9   0       46.47       74.43     20.96 o 
  -1   9   0     1511.89     1488.75     70.71 o 
   0   9   0        6.33        4.53      4.80 o 
   1   9   0     1100.26     1120.75     36.22 o 
   2   9   0     1054.30     1033.67     53.32 o 
   3   9   0       83.12       81.76     17.32 o 
   4   9   0      671.57      650.46     32.48 o 
  -9  10   0        3.03        3.58      5.70 o 
  -8  10   0      612.97      655.83     22.04 o 
  -7  10   0      358.22      361.53     14.66 o 
  -6  10   0      586.73      551.66     24.87 o 
  -5  10   0     2272.95     2432.42     51.95 o 
  -4  10   0       39.02       40.72      9.17 o 
  -3  10   0      792.67      819.95     36.67 o 
  -2  10   0      271.94      236.40     35.82 o 
  -1  10   0     1116.74     1104.65     30.40 o 
   0  10   0      756.68      802.92     28.04 o 
   1  10   0      246.83      281.43     19.41 o 
   2  10   0      900.33      922.83     33.73 o 
  -8  11   0      267.81      260.93     25.98 o 
  -7  11   0      718.28      768.46     22.33 o 
  -6  11   0       12.74       12.77      9.57 o 
  -5  11   0      965.94     1041.64     33.70 o 
  -4  11   0      209.02      260.40     34.99 o 
  -3  11   0      590.57      660.46     53.81 o 
  -2  11   0      910.33     1007.16     66.38 o 
  -1  11   0       26.67       37.91      9.79 o 
   0  11   0      552.33      648.49     32.98 o 
   1  11   0       25.51       22.22     10.18 o 
  -7  12   0      469.98      476.48     28.28 o 
  -6  12   0       57.28       77.08     14.48 o 
  -5  12   0      734.88      841.07     57.03 o 
  -2  12   0      632.24      680.85     26.94 o 
  -1  12   0       34.23        1.19     11.56 o 
   1 -12   1        5.66       11.66     11.66 o 
   2 -12   1      896.11      908.99     34.63 o 
   3 -12   1      127.06       86.71     26.43 o 
   4 -12   1      204.87      306.95     41.03 o 
   5 -12   1      390.63      432.07     47.07 o 
   6 -12   1        3.22        0.42     10.36 o 
   7 -12   1      414.58      444.11     21.52 o 
  -1 -11   1        3.99        2.47      8.95 o 
   0 -11   1      973.88     1003.55     29.81 o 
   1 -11   1      194.75      186.75     22.35 o 
   2 -11   1      567.26      660.26     53.16 o 
   3 -11   1      484.82      597.27     36.00 o 
   4 -11   1        0.58       -6.50     14.76 o 
   5 -11   1     1063.19     1156.88     62.42 o 
   6 -11   1       77.69       64.28     14.64 o 
   7 -11   1      475.94      502.76     32.28 o 
   8 -11   1      285.53      276.07     16.70 o 
  -2 -10   1      967.47      927.91     33.90 o 
  -1 -10   1      651.79      662.52     25.70 o 
   0 -10   1      281.84      292.48     14.31 o 
   1 -10   1      923.58      909.92     60.34 o 
   2 -10   1       37.93       32.05     18.53 o 
   3 -10   1     1248.83     1312.72     46.70 o 
   4 -10   1      149.58      151.97     12.78 o 
   5 -10   1     1026.38     1025.41     32.31 o 
   6 -10   1      524.46      532.55     36.01 o 
   7 -10   1       81.63       89.31     11.50 o 
   8 -10   1      702.90      694.64     19.19 o 
   9 -10   1       11.99        6.85      5.92 o 
  -4  -9   1      374.85      376.03     21.97 o 
  -3  -9   1      372.81      442.56     25.83 o 
  -2  -9   1      187.19      218.99     15.00 o 
  -1  -9   1     1895.59     1812.34     37.54 o 
   0  -9   1        0.82       -1.91      4.56 o 
   1  -9   1     1254.42     1234.69     30.05 o 
   2  -9   1      367.10      317.38     36.08 o 
   3  -9   1     1073.73     1103.96     26.51 o 
   4  -9   1     1331.77     1372.68     30.41 o 
   5  -9   1      355.26      355.76     19.61 o 
   6  -9   1      970.41     1048.07     21.28 o 
   7  -9   1        1.21        1.21      3.88 o 
   8  -9   1      659.01      671.36     16.87 o 
   9  -9   1      255.43      223.87     12.03 o 
  -5  -8   1      258.51      264.04     20.25 o 
  -4  -8   1      464.53      504.75     33.21 o 
  -3  -8   1     1203.93     1133.45     28.72 o 
  -2  -8   1       14.71        8.36      5.76 o 
  -1  -8   1      903.48      919.15     21.34 o 
   0  -8   1       99.50      101.08     10.01 o 
   1  -8   1     1602.35     1467.24     43.69 o 
   2  -8   1     1615.03     1712.66     45.34 o 
   3  -8   1      236.89      233.49     12.61 o 
   4  -8   1     1706.41     1716.50     38.93 o 
   5  -8   1       64.02       65.09      8.19 o 
   6  -8   1      551.45      526.48     25.18 o 
   7  -8   1      638.81      620.60     16.03 o 
   8  -8   1      637.27      618.68     16.22 o 
   9  -8   1      819.86      794.73     19.81 o 
  10  -8   1        1.11       -1.52      6.18 o 
  -5  -7   1     1024.37      966.25     25.63 o 
  -4  -7   1        0.22       -1.81      5.28 o 
  -3  -7   1      722.56      718.09     26.86 o 
  -2  -7   1     1226.44     1138.10     25.06 o 
  -1  -7   1     1507.46     1577.06     34.47 o 
   0  -7   1     1720.35     1715.12     37.07 o 
   1  -7   1        3.51        5.50      5.45 o 
   2  -7   1     4009.04     4246.71     53.79 o 
   3  -7   1      198.87      195.93     10.36 o 
   4  -7   1     3335.96     3402.53     47.64 o 
   5  -7   1     3033.57     3004.59     37.46 o 
   6  -7   1      888.49      888.25     15.74 o 
   7  -7   1     2214.77     2036.02     28.63 o 
   8  -7   1        0.13        2.38      4.25 o 
   9  -7   1     1373.10     1297.91     25.37 o 
  10  -7   1       76.57       61.32      8.69 o 
  -6  -6   1        0.01       -3.72      9.23 o 
  -5  -6   1     1741.92     1703.33     32.85 o 
  -4  -6   1      873.50      864.68     24.14 o 
  -3  -6   1     2805.32     2673.40     42.83 o 
  -2  -6   1     4565.41     4569.42     58.64 o 
  -1  -6   1      292.35      270.95      9.01 o 
   0  -6   1     2960.18     3151.33     32.35 o 
   1  -6   1        3.55        7.01      3.64 o 
   2  -6   1     3368.09     3514.88     64.21 o 
   3  -6   1     2171.49     2046.29     31.60 o 
   4  -6   1     1457.44     1349.69     29.07 o 
   5  -6   1     3944.35     3793.89     48.59 o 
   6  -6   1       70.06       71.41      8.30 o 
   7  -6   1     1922.46     1841.86     27.04 o 
   8  -6   1      599.49      591.90     15.66 o 
   9  -6   1      562.12      573.06     17.09 o 
  10  -6   1      866.96      850.30     23.36 o 
  -7  -5   1      450.14      479.97     49.50 o 
  -6  -5   1      606.37      615.18     26.93 o 
  -5  -5   1      830.82      859.23     21.77 o 
  -4  -5   1     2532.48     2619.00     48.98 o 
  -3  -5   1       22.41       26.97      5.27 o 
  -2  -5   1     6505.92     6590.75     66.71 o 
  -1  -5   1      432.08      425.76     10.38 o 
   0  -5   1     1636.52     1561.64     18.31 o 
   1  -5   1    11190.26    11822.75    118.47 o 
   2  -5   1     1469.52     1471.67     26.74 o 
   3  -5   1     4366.53     4331.63     51.91 o 
   4  -5   1       11.04       20.68      3.01 o 
   5  -5   1     2683.40     2633.30     31.30 o 
   6  -5   1     1070.04     1090.57     18.20 o 
   7  -5   1      390.48      415.86     14.40 o 
   8  -5   1     2711.57     2536.56     34.96 o 
   9  -5   1       99.83      105.57      9.12 o 
  10  -5   1     1384.82     1394.64     30.89 o 
  -8  -4   1      379.21      415.19     48.93 o 
  -7  -4   1      285.74      364.97     42.22 o 
  -6  -4   1     1687.51     1669.46     35.38 o 
  -5  -4   1       19.02       18.48      5.13 o 
  -4  -4   1     1993.85     1996.95     30.82 o 
  -3  -4   1      777.40      794.26     16.67 o 
  -2  -4   1     1965.19     1950.05     28.59 o 
  -1  -4   1     7560.82     7739.55     70.17 o 
   0  -4   1      907.08      895.96     24.20 o 
   1  -4   1    24118.07    24487.45    333.55 o 
   2  -4   1        5.33        2.05      2.82 o 
   3  -4   1     1467.88     1331.72     15.58 o 
   4  -4   1     1320.99     1301.00     21.46 o 
   5  -4   1     1993.72     1895.25     23.61 o 
   6  -4   1     3535.75     3541.10     38.78 o 
   7  -4   1      191.91      177.48      8.91 o 
   8  -4   1     2477.56     2466.58     34.55 o 
   9  -4   1       17.84       12.99      5.64 o 
  10  -4   1      478.24      434.08     51.68 o 
  -8  -3   1     1020.03     1115.76     64.73 o 
  -7  -3   1       65.21       44.71     13.36 o 
  -6  -3   1     2329.74     2423.83     49.79 o 
  -5  -3   1      255.48      256.63     10.66 o 
  -4  -3   1      804.33      818.31     18.69 o 
  -3  -3   1     2132.64     2210.74     29.31 o 
  -2  -3   1     1316.18     1321.93     23.28 o 
  -1  -3   1     9425.91     9387.85     82.03 o 
   0  -3   1     5939.71     5962.27     71.63 o 
   1  -3   1     3523.25     3522.05     56.77 o 
   2  -3   1      514.39      483.10     11.96 o 
   3  -3   1     2698.98     2619.80     29.49 o 
   4  -3   1     9441.45     9568.62     94.52 o 
   5  -3   1      174.16      157.31      6.70 o 
   6  -3   1     5175.71     5291.61     52.18 o 
   7  -3   1      384.69      374.52     12.12 o 
   8  -3   1     1943.82     1917.23     29.78 o 
   9  -3   1      380.08      390.04     30.44 o 
  10  -3   1      399.51      379.31     30.67 o 
  -9  -2   1        3.79        1.78     16.93 o 
  -8  -2   1     1576.97     1540.20     54.17 o 
  -7  -2   1       52.60       64.84     21.83 o 
  -6  -2   1     2874.32     2853.76     53.75 o 
  -5  -2   1     1806.68     1879.91     26.53 o 
  -4  -2   1     1897.06     1991.43     25.48 o 
  -3  -2   1    11560.68    11952.92     97.02 o 
  -2  -2   1      346.60      370.54      8.19 o 
  -1  -2   1    10336.51    10619.75    102.81 o 
   0  -2   1     1023.72     1032.17     17.85 o 
   1  -2   1     5991.38     6259.96    115.54 o 
   2  -2   1     2032.55     2127.67     28.55 o 
   3  -2   1       48.77       55.52      4.45 o 
   4  -2   1     8279.62     8636.21     78.51 o 
   5  -2   1      309.85      316.37      8.82 o 
   6  -2   1     2874.54     2940.30     34.40 o 
   7  -2   1     2610.40     2565.60     33.44 o 
   8  -2   1      371.52      354.69     21.72 o 
   9  -2   1      825.39      834.37     48.72 o 
  10  -2   1       40.03       27.83     13.92 o 
  -9  -1   1       69.46       73.15     18.18 o 
  -8  -1   1     1001.16     1009.60     41.91 o 
  -7  -1   1     1617.74     1634.81     56.91 o 
  -6  -1   1      190.11      195.27     17.91 o 
  -5  -1   1     3792.17     3901.60     41.36 o 
  -4  -1   1        8.59        7.69      2.27 o 
  -3  -1   1    14242.38    14970.98    108.54 o 
  -2  -1   1     5923.98     6052.90     50.08 o 
  -1  -1   1     3743.09     3915.48     60.41 o 
   0  -1   1    12541.20    12193.79    243.11 o 
   1  -1   1       27.96       -5.21      5.21 o 
   2  -1   1     1553.04     1614.55     23.31 o 
   3  -1   1      232.00      205.95      6.55 o 
   4  -1   1     8789.98     9012.91     74.70 o 
   5  -1   1     2685.74     2720.45     28.01 o 
   6  -1   1      396.73      456.14     11.77 o 
   7  -1   1     4301.25     4343.20     88.44 o 
   8  -1   1       77.79       75.53     14.17 o 
   9  -1   1     1253.36     1206.66     47.62 o 
  10  -1   1      585.73      533.78     46.40 o 
  -9   0   1      999.89      959.37     59.49 o 
  -8   0   1      188.48      223.03     46.38 o 
  -7   0   1     2720.72     2791.55     97.50 o 
  -6   0   1      614.53      627.34     23.33 o 
  -5   0   1     3463.02     3578.79     34.19 o 
  -4   0   1     2167.73     2262.84     20.44 o 
  -3   0   1     3253.66     3481.00     30.00 o 
  -2   0   1    10572.77    10775.69    104.36 o 
  -1   0   1      151.87      129.56      7.17 o 
   2   0   1      397.52      395.00     10.97 o 
   3   0   1     4155.76     4242.07     37.74 o 
   4   0   1     1994.79     2122.27     20.71 o 
   5   0   1     5373.28     5577.59     40.38 o 
   6   0   1      165.94      173.61     12.47 o 
   7   0   1     3005.38     3073.04    104.37 o 
   8   0   1      333.46      338.02     27.05 o 
   9   0   1      113.19      122.58     19.94 o 
 -10   1   1      197.98      201.29     25.53 o 
  -9   1   1     1636.20     1632.17     55.21 o 
  -8   1   1      186.95      204.93     21.53 o 
  -7   1   1     3329.20     3401.71     55.63 o 
  -6   1   1     2474.95     2548.76     33.99 o 
  -5   1   1      623.22      638.89     14.11 o 
  -4   1   1     3059.99     2959.13     30.44 o 
  -3   1   1      118.76      113.28      4.46 o 
  -2   1   1    14799.74    15661.40    341.36 o 
  -1   1   1     2947.42     2967.38     58.43 o 
   2   1   1     3009.94     3000.35     34.22 o 
   3   1   1    11963.92    12497.50    119.34 o 
   4   1   1      337.36      342.69      8.13 o 
   5   1   1     2316.40     2381.14     33.04 o 
   6   1   1      586.95      643.52     28.27 o 
   7   1   1      645.47      627.22     30.53 o 
   8   1   1      501.76      497.54     42.01 o 
   9   1   1       23.62       12.22     13.63 o 
 -10   2   1       74.97       62.17     16.81 o 
  -9   2   1     1677.83     1758.87     56.91 o 
  -8   2   1      227.61      228.41     12.34 o 
  -7   2   1     1004.98     1011.69     19.20 o 
  -6   2   1     1896.64     1860.31     28.99 o 
  -5   2   1       37.25       37.49      4.14 o 
  -4   2   1     4203.48     4218.10     39.59 o 
  -3   2   1     2522.82     2496.06     24.43 o 
  -2   2   1     1636.04     1689.37     20.48 o 
  -1   2   1       68.50       87.09      5.25 o 
   1   2   1     5549.30     5498.21     61.87 o 
   2   2   1     3716.93     4003.27     44.47 o 
   3   2   1     8157.59     8388.11     85.97 o 
   4   2   1     1348.56     1361.77     22.59 o 
   5   2   1     1189.49     1181.09     22.54 o 
   6   2   1     2407.62     2437.74     48.75 o 
   7   2   1        0.11       -6.53      8.40 o 
   8   2   1      778.46      829.74     48.00 o 
 -10   3   1      475.98      501.44     49.86 o 
  -9   3   1      433.04      392.81     18.44 o 
  -8   3   1     2089.89     2091.13     31.25 o 
  -7   3   1      120.42      111.13      7.53 o 
  -6   3   1     4389.75     4238.17     44.40 o 
  -5   3   1      361.11      378.63      9.33 o 
  -4   3   1     3902.75     3889.87     36.87 o 
  -3   3   1     3257.06     3217.93     32.91 o 
  -2   3   1     2475.09     2501.03     27.57 o 
  -1   3   1     5058.40     5042.63     73.45 o 
   0   3   1     2074.19     2156.74     28.20 o 
   1   3   1     7341.29     7580.06     74.36 o 
   2   3   1     3629.32     3538.80     38.23 o 
   3   3   1     1770.50     1809.96     34.63 o 
   4   3   1     2481.52     2446.33     34.03 o 
   5   3   1       91.19       90.83      8.10 o 
   6   3   1     2692.72     2620.11     39.74 o 
   7   3   1      590.06      545.14     47.05 o 
   8   3   1      568.99      573.24     50.63 o 
 -10   4   1     1274.18     1303.48     38.17 o 
  -9   4   1        2.42        4.07      5.18 o 
  -8   4   1     2271.87     2286.95     32.95 o 
  -7   4   1     1725.64     1672.09     27.64 o 
  -6   4   1     1248.50     1227.73     26.78 o 
  -5   4   1     3440.56     3308.12     34.56 o 
  -4   4   1     1026.60     1082.54     14.86 o 
  -3   4   1     6787.37     6558.55     63.67 o 
  -2   4   1        6.85       17.68      2.96 o 
  -1   4   1    10309.39    10252.26     92.08 o 
   0   4   1     4738.40     4808.01     43.19 o 
   1   4   1      414.56      436.10      9.25 o 
   2   4   1     3889.35     4131.81     44.74 o 
   3   4   1        2.05        5.97      3.57 o 
   4   4   1     1318.29     1361.99     24.89 o 
   5   4   1      988.23      938.93     21.91 o 
   6   4   1     1071.86     1098.75     30.40 o 
   7   4   1     1168.52     1203.41     76.98 o 
 -10   5   1      962.55      940.65     25.84 o 
  -9   5   1      603.44      574.82     17.15 o 
  -8   5   1      423.91      422.91     16.03 o 
  -7   5   1     3282.82     3129.86     37.65 o 
  -6   5   1       16.36       14.17      3.64 o 
  -5   5   1     3132.79     3039.49     34.97 o 
  -4   5   1     4324.48     4422.03     37.55 o 
  -3   5   1     4567.09     4869.41     51.39 o 
  -2   5   1     3061.78     3019.97     34.92 o 
  -1   5   1     1700.37     1730.78     23.36 o 
   0   5   1     9551.26     9949.23     83.54 o 
   1   5   1       61.44       79.90      6.16 o 
   2   5   1     4018.27     4101.25     46.03 o 
   3   5   1     1879.49     1780.79     31.28 o 
   4   5   1      742.34      656.66     17.83 o 
   5   5   1      732.22      729.59     21.49 o 
   6   5   1       41.73       31.70     10.66 o 
 -10   6   1      274.25      272.93     17.33 o 
  -9   6   1      519.26      492.38     17.72 o 
  -8   6   1      159.49      154.98      9.47 o 
  -7   6   1     1830.20     1772.41     25.96 o 
  -6   6   1     1383.90     1400.95     23.74 o 
  -5   6   1      611.85      603.67     15.04 o 
  -4   6   1     2778.06     2775.45     45.78 o 
  -3   6   1       27.64       29.59      4.18 o 
  -2   6   1     1320.06     1314.51     19.40 o 
  -1   6   1      800.30      826.67     19.21 o 
   0   6   1     2805.39     2808.39     37.09 o 
   1   6   1     3504.40     3547.40     43.13 o 
   2   6   1      481.21      509.40     13.71 o 
   3   6   1     2237.34     2241.61     38.92 o 
   4   6   1        6.49        5.69      5.52 o 
   5   6   1     1959.09     1860.70     45.05 o 
   6   6   1      310.90      328.50     21.55 o 
 -10   7   1        3.59        9.15      6.05 o 
  -9   7   1      801.36      813.65     27.05 o 
  -8   7   1      719.56      744.90     17.43 o 
  -7   7   1     1013.19      968.01     21.43 o 
  -6   7   1     1929.16     1784.91     28.23 o 
  -5   7   1      130.73      104.16      9.24 o 
  -4   7   1     4333.70     4482.03     52.46 o 
  -3   7   1        2.67        7.51      3.61 o 
  -2   7   1     1219.68     1241.08     21.81 o 
  -1   7   1     1431.44     1461.26     27.11 o 
   0   7   1      748.32      741.38     16.57 o 
   1   7   1     2292.76     2268.28     30.74 o 
   2   7   1        4.18        1.18      4.14 o 
   3   7   1     1878.38     1782.14     39.71 o 
   4   7   1       11.98       13.43      7.92 o 
   5   7   1      742.78      730.07     43.24 o 
 -10   8   1      177.85      154.37     11.81 o 
  -9   8   1      361.76      353.00     14.37 o 
  -8   8   1     1227.67     1206.90     22.46 o 
  -7   8   1      171.34      183.60      8.95 o 
  -6   8   1     2376.24     2327.51     33.46 o 
  -5   8   1        5.48       12.68      5.39 o 
  -4   8   1     1138.19     1203.89     23.46 o 
  -3   8   1      158.37      167.24      9.02 o 
  -2   8   1      192.96      193.33     10.82 o 
  -1   8   1     3208.33     3281.71     57.93 o 
   0   8   1       26.82       27.03      5.95 o 
   1   8   1     1025.08      997.59     23.92 o 
   2   8   1      173.02      160.26     14.66 o 
   3   8   1      429.86      437.51     21.03 o 
   4   8   1      808.39      719.85     32.08 o 
   5   8   1        1.83       12.85     17.34 o 
  -9   9   1        2.59        7.79      5.46 o 
  -8   9   1     1472.42     1464.19     25.13 o 
  -7   9   1       87.79       97.84      8.55 o 
  -6   9   1      840.34      771.17     17.16 o 
  -5   9   1     1324.18     1270.43     29.10 o 
  -4   9   1      123.13      116.71      8.78 o 
  -3   9   1     1766.83     1765.82     27.75 o 
  -2   9   1       10.61       31.79     16.83 o 
  -1   9   1     1806.84     1691.44    110.33 o 
   0   9   1      175.59      179.94     25.16 o 
   1   9   1      808.15      778.61     22.54 o 
   2   9   1     1651.04     1501.70     63.98 o 
   3   9   1       14.60        5.68     11.54 o 
   4   9   1      670.25      660.41     46.09 o 
  -9  10   1       77.72       72.57      8.51 o 
  -8  10   1      816.16      827.05     18.60 o 
  -7  10   1      874.79      883.02     21.90 o 
  -6  10   1      183.24      173.94     13.94 o 
  -5  10   1     1728.99     1721.87     32.57 o 
  -4  10   1        8.69        3.48      6.98 o 
  -3  10   1      561.59      541.31     37.52 o 
  -2  10   1      478.46      533.70     49.45 o 
  -1  10   1      986.45      943.26     31.59 o 
   0  10   1      993.67     1024.18     24.61 o 
   1  10   1       45.40       48.57      9.96 o 
   2  10   1      913.14      921.93     33.61 o 
  -8  11   1      101.36      127.98     20.29 o 
  -7  11   1      654.07      703.11     22.83 o 
  -6  11   1       13.18       15.80     11.30 o 
  -5  11   1      611.71      619.55     26.11 o 
  -3  11   1      324.56      312.89     41.19 o 
  -2  11   1     1030.26     1100.28     69.63 o 
  -1  11   1       15.34       18.37      9.60 o 
   0  11   1      535.19      545.21     30.66 o 
   1  11   1       69.13       54.61     16.88 o 
  -7  12   1      337.35      390.46     25.77 o 
  -6  12   1       74.14       50.84     23.69 o 
  -1  12   1       79.38       83.62     14.71 o 
   1 -12   2        9.87        2.65      8.06 o 
   2 -12   2      711.39      723.55     22.52 o 
   3 -12   2      402.41      376.69     46.20 o 
   4 -12   2      117.05      167.80     34.63 o 
   5 -12   2      342.59      348.09     43.67 o 
   6 -12   2        0.36        4.99     10.30 o 
   7 -12   2      539.67      549.30     21.30 o 
  -1 -11   2       74.13       69.23     12.64 o 
   0 -11   2      749.84      755.12     21.63 o 
   1 -11   2      296.98      367.34     24.00 o 
   2 -11   2      130.43      142.48     13.68 o 
   3 -11   2      568.07      572.49     52.23 o 
   4 -11   2       40.42       53.94     21.78 o 
   5 -11   2     1113.45     1180.70     36.47 o 
   6 -11   2      360.76      373.19     39.02 o 
   7 -11   2      324.22      286.86     16.18 o 
   8 -11   2      492.36      494.95     16.73 o 
  -2 -10   2      644.61      668.43     21.65 o 
  -1 -10   2      664.13      695.82     21.82 o 
   0 -10   2      138.06      136.52     13.52 o 
   1 -10   2      429.65      469.15     21.57 o 
   2 -10   2        0.07        8.56     11.15 o 
   3 -10   2     1094.01     1121.89     43.91 o 
   4 -10   2      521.27      490.82     23.26 o 
   5 -10   2      338.36      356.30     21.26 o 
   6 -10   2      715.99      712.51     20.04 o 
   7 -10   2        8.07        2.85      6.29 o 
   8 -10   2      757.84      776.11     19.91 o 
   9 -10   2      134.02      147.95     11.28 o 
  -4  -9   2      488.45      515.32     43.20 o 
  -3  -9   2      843.66      843.59     24.76 o 
  -2  -9   2      151.97      148.69     14.50 o 
  -1  -9   2     1031.67     1021.08     24.75 o 
   0  -9   2       61.33       54.68      7.51 o 
   1  -9   2     1667.40     1680.18     64.93 o 
   2  -9   2     1080.52     1084.07     59.20 o 
   3  -9   2      755.08      726.26     25.11 o 
   4  -9   2     1032.72      995.94     29.95 o 
   5  -9   2      228.74      196.18     24.36 o 
   6  -9   2      942.84      895.90     32.47 o 
   7  -9   2       27.19       27.06      5.05 o 
   8  -9   2      546.97      545.93     20.69 o 
   9  -9   2      540.70      546.31     18.91 o 
  -5  -8   2      528.62      528.38     27.69 o 
  -4  -8   2      121.05      104.53     11.70 o 
  -3  -8   2      538.42      535.00     18.72 o 
  -2  -8   2        7.76        7.76      5.74 o 
  -1  -8   2     1129.22     1163.01     27.83 o 
   0  -8   2      569.73      629.88     16.95 o 
   1  -8   2      660.18      615.27     19.50 o 
   2  -8   2     3099.79     3195.62     82.89 o 
   3  -8   2      174.94      151.77     15.41 o 
   4  -8   2     2078.36     2024.39     52.25 o 
   5  -8   2      363.25      361.24     12.36 o 
   6  -8   2      666.37      650.42     13.26 o 
   7  -8   2      750.73      754.45     16.42 o 
   8  -8   2      431.06      431.19     16.35 o 
   9  -8   2     1164.08     1156.83     24.36 o 
  10  -8   2        7.79        4.92      6.71 o 
  -5  -7   2     1286.84     1254.00     43.38 o 
  -4  -7   2       29.08       25.88      6.98 o 
  -3  -7   2     1196.10     1170.72     24.34 o 
  -2  -7   2      618.73      642.23     18.89 o 
  -1  -7   2      661.58      697.07     17.46 o 
   0  -7   2     1903.56     1894.83     31.31 o 
   1  -7   2       25.10       25.95      6.07 o 
   2  -7   2     3138.22     3120.02     63.70 o 
   3  -7   2      621.65      644.58     17.94 o 
   4  -7   2     1367.18     1373.43     30.57 o 
   5  -7   2     4317.59     4142.16     52.69 o 
   6  -7   2      259.59      272.69      9.79 o 
   7  -7   2     2721.41     2678.19     41.89 o 
   8  -7   2       43.65       40.55      6.05 o 
   9  -7   2     1265.07     1254.96     25.28 o 
  10  -7   2      213.71      200.54     12.98 o 
  -6  -6   2       76.01       59.14     13.12 o 
  -5  -6   2     1658.19     1746.35     38.27 o 
  -4  -6   2     1195.59     1166.94     24.93 o 
  -3  -6   2      841.58      843.48     19.34 o 
  -2  -6   2     5309.93     5233.93     65.30 o 
  -1  -6   2        7.47       13.59      3.95 o 
   0  -6   2     2238.29     2169.52     31.10 o 
   1  -6   2      569.51      582.27     16.56 o 
   2  -6   2     3726.30     3709.88     53.48 o 
   3  -6   2     2257.63     2248.65     33.73 o 
   4  -6   2      540.94      524.42     12.48 o 
   5  -6   2     5230.75     5225.52     57.70 o 
   6  -6   2      256.93      257.90     10.03 o 
   7  -6   2     1279.69     1287.57     21.97 o 
   8  -6   2      723.42      701.91     17.19 o 
   9  -6   2      537.00      516.11     19.12 o 
  10  -6   2      976.48      959.15     23.74 o 
  -7  -5   2      816.84      938.00     63.69 o 
  -6  -5   2      822.20      795.35     49.90 o 
  -5  -5   2      333.58      318.62     16.83 o 
  -4  -5   2     2783.29     2731.83     39.40 o 
  -3  -5   2       14.26        8.15      4.26 o 
  -2  -5   2     4954.01     4875.15     52.64 o 
  -1  -5   2     1171.00     1202.01     16.23 o 
   0  -5   2     1742.49     1785.20     28.60 o 
   1  -5   2     2523.63     2393.98     47.66 o 
   2  -5   2      920.80      940.70     42.47 o 
   3  -5   2     3321.75     3258.73     38.00 o 
   4  -5   2      817.53      842.29     16.87 o 
   5  -5   2     3397.59     3394.17     38.49 o 
   6  -5   2      972.60      948.29     18.25 o 
   7  -5   2      409.99      398.91     12.38 o 
   8  -5   2     2105.50     2026.04     30.82 o 
   9  -5   2        0.20        0.98      4.83 o 
  10  -5   2      840.41      844.33     34.35 o 
  -7  -4   2       16.84      -11.66     13.57 o 
  -6  -4   2     1657.99     1644.37     51.90 o 
  -5  -4   2      170.35      145.41     10.23 o 
  -4  -4   2     2744.44     2720.54     33.99 o 
  -3  -4   2      891.35      883.24     15.90 o 
  -2  -4   2     1255.03     1279.70     17.40 o 
  -1  -4   2     2884.46     2680.92     29.98 o 
   0  -4   2       17.01       11.52      2.78 o 
   1  -4   2    12608.64    12645.04    180.43 o 
   2  -4   2      475.30      524.98     23.95 o 
   3  -4   2     8472.46     8764.47     88.07 o 
   4  -4   2     2947.22     2847.43     31.69 o 
   5  -4   2     1476.00     1386.88     20.99 o 
   6  -4   2     3235.16     3177.80     39.34 o 
   7  -4   2        0.25       -0.13      3.64 o 
   8  -4   2     2049.81     2036.32     30.96 o 
   9  -4   2       83.36       76.42      8.22 o 
  10  -4   2      532.67      513.93     25.70 o 
  -7  -3   2       41.53       27.94     12.04 o 
  -6  -3   2     3784.56     3817.34     66.58 o 
  -5  -3   2      485.45      498.40     15.16 o 
  -4  -3   2     1272.87     1283.06     22.54 o 
  -3  -3   2     3444.06     3397.33     32.45 o 
  -2  -3   2      567.44      579.40      9.57 o 
  -1  -3   2    12277.98    12128.75    113.24 o 
   0  -3   2       43.76       42.22      4.56 o 
   1  -3   2    10314.23    10353.19    115.06 o 
   2  -3   2      546.69      612.51     12.62 o 
   3  -3   2     3645.30     3606.58     35.96 o 
   4  -3   2    22193.01    22080.04    184.53 o 
   5  -3   2      118.91       98.18      9.22 o 
   6  -3   2     2888.48     2843.60     33.72 o 
   7  -3   2      123.96      120.63      7.97 o 
   8  -3   2     1269.50     1241.17     23.40 o 
   9  -3   2      384.40      417.34     28.02 o 
  10  -3   2       57.07       44.53     17.11 o 
  -8  -2   2     1443.55     1411.12     50.86 o 
  -7  -2   2      534.55      498.94     29.58 o 
  -6  -2   2      688.21      709.08     30.83 o 
  -5  -2   2     3654.89     3860.82     47.23 o 
  -4  -2   2     1037.90     1043.02     16.97 o 
  -3  -2   2    13149.03    13489.02    108.69 o 
  -2  -2   2     4580.76     4690.81     46.26 o 
  -1  -2   2     1441.63     1516.20     24.74 o 
   0  -2   2      540.89      516.24     12.46 o 
   1  -2   2     2737.93     2773.73     41.29 o 
   2  -2   2    53730.09    50708.66    662.26 o 
   3  -2   2       60.13       65.95      4.05 o 
   4  -2   2    13681.39    13571.36    146.94 o 
   5  -2   2      473.82      439.36     11.45 o 
   6  -2   2     2243.09     2096.30     27.65 o 
   7  -2   2     2094.83     2056.39     29.33 o 
   8  -2   2       58.91       48.73     10.44 o 
   9  -2   2     1178.65     1184.61     46.40 o 
  10  -2   2       57.01       47.91     16.88 o 
  -9  -1   2      710.75      743.75     39.21 o 
  -8  -1   2      402.92      412.23     32.62 o 
  -7  -1   2     3806.85     3714.70     94.71 o 
  -6  -1   2      448.75      437.97     24.08 o 
  -5  -1   2     4022.73     4149.17     43.84 o 
  -4  -1   2       11.06        9.81      2.49 o 
  -3  -1   2     7574.46     8090.72     61.75 o 
  -2  -1   2     2385.88     2341.68     25.92 o 
  -1  -1   2     2705.16     2825.12     45.53 o 
   0  -1   2    15533.20    16264.88    300.76 o 
   1  -1   2       64.33       70.82      7.12 o 
   2  -1   2      689.47      687.86     15.33 o 
   3  -1   2     3711.18     3644.19     36.83 o 
   4  -1   2     2397.80     2468.72     29.33 o 
   5  -1   2     4399.69     4303.63     42.88 o 
   6  -1   2       71.54       79.90      6.26 o 
   7  -1   2     2378.98     2470.34     47.82 o 
   8  -1   2      414.82      358.57     29.58 o 
   9  -1   2      819.44      849.74     40.52 o 
  -9   0   2     1615.09     1542.72     74.79 o 
  -8   0   2      121.33      118.34     49.96 o 
  -7   0   2     1177.16     1241.64     42.35 o 
  -6   0   2     2021.96     2019.03     27.45 o 
  -5   0   2     2215.18     2159.05     26.68 o 
  -4   0   2     3454.69     3470.01     30.09 o 
  -3   0   2     1874.72     1925.59     21.14 o 
  -2   0   2    18391.40    18645.77    356.09 o 
  -1   0   2      726.53      773.97     23.85 o 
   0   0   2     9341.80     9504.44    179.72 o 
   2   0   2     8956.53     9348.41    121.96 o 
   3   0   2     5527.31     5573.15     44.25 o 
   4   0   2      359.42      410.50      8.66 o 
   5   0   2     1016.13      990.20     14.11 o 
   6   0   2      468.14      496.07     22.43 o 
   7   0   2     1275.61     1311.95     61.27 o 
   8   0   2     1056.90     1147.31     44.48 o 
   9   0   2      147.65      110.31     19.39 o 
 -10   1   2        0.15        5.70     12.98 o 
  -9   1   2     1403.71     1339.12     50.09 o 
  -8   1   2     1018.71      939.49     38.08 o 
  -7   1   2     1994.70     2056.82     29.60 o 
  -6   1   2     1153.72     1125.28     19.20 o 
  -5   1   2      948.32      973.53     16.25 o 
  -4   1   2     1916.19     1838.30     21.91 o 
  -3   1   2     1711.23     1830.39     22.45 o 
  -2   1   2     7746.40     7689.70     66.71 o 
   0   1   2    10527.07    11113.59    207.70 o 
   1   1   2     4641.92     4892.28     95.13 o 
   2   1   2     1545.09     1564.04     18.41 o 
   3   1   2     1982.81     1855.47     22.78 o 
   4   1   2      838.99      835.18     11.68 o 
   5   1   2     1295.14     1293.06     27.40 o 
   6   1   2      745.32      769.95     31.43 o 
   7   1   2       71.53       86.92     15.77 o 
   8   1   2      599.76      553.90     33.31 o 
   9   1   2       23.37       32.31     15.11 o 
 -10   2   2      362.44      388.02     31.47 o 
  -9   2   2     1014.44      999.36     42.26 o 
  -8   2   2      374.93      415.37     18.62 o 
  -7   2   2      690.72      687.02     16.48 o 
  -6   2   2     1310.13     1299.74     20.73 o 
  -5   2   2      152.14      166.97      7.81 o 
  -4   2   2     2080.55     2150.07     29.35 o 
  -3   2   2     2496.02     2580.80     25.56 o 
  -2   2   2     1121.32     1107.05     14.14 o 
  -1   2   2     1951.27     1910.93     32.96 o 
   0   2   2     1368.12     1341.28     21.52 o 
   1   2   2     3152.88     3089.41     39.12 o 
   2   2   2     3739.56     3718.19     46.00 o 
   3   2   2     3524.02     3581.14     44.01 o 
   4   2   2     1706.56     1641.11     30.74 o 
   5   2   2      514.09      468.48     14.35 o 
   6   2   2     2595.49     2581.69     50.61 o 
   7   2   2      206.37      169.50     20.04 o 
   8   2   2      665.16      709.58     64.34 o 
 -10   3   2      939.69      760.65     56.21 o 
  -9   3   2      142.38      149.71     11.65 o 
  -8   3   2     2140.43     2163.82     34.86 o 
  -7   3   2      359.10      360.93     14.49 o 
  -6   3   2     2072.39     2006.46     26.76 o 
  -5   3   2      634.05      634.13     22.03 o 
  -4   3   2     4225.21     4270.04     39.98 o 
  -3   3   2     6213.87     6210.56     58.20 o 
  -2   3   2     1809.20     1847.16     24.94 o 
  -1   3   2     2468.22     2385.14     25.97 o 
   0   3   2     5738.62     5899.48     48.17 o 
   1   3   2      941.68      937.83     16.16 o 
   2   3   2      977.76      937.77     17.04 o 
   3   3   2      141.13      141.78      8.18 o 
   4   3   2     2893.97     2861.32     43.27 o 
   5   3   2      154.06      166.85     12.90 o 
   6   3   2     1404.43     1414.06     31.43 o 
   7   3   2     1720.16     1674.80     66.04 o 
   8   3   2      302.52      325.07     42.22 o 
 -10   4   2     1607.46     1669.89     38.48 o 
  -9   4   2      281.04      280.31     15.78 o 
  -8   4   2      858.00      832.59     19.06 o 
  -7   4   2     2061.58     2018.17     28.67 o 
  -6   4   2      481.74      492.97     12.06 o 
  -5   4   2     4388.97     4245.01     42.87 o 
  -4   4   2       11.28        4.25      2.16 o 
  -3   4   2     4349.42     4229.80     50.21 o 
  -2   4   2     1343.35     1275.32     20.26 o 
  -1   4   2     5197.70     5264.48     57.38 o 
   0   4   2    14621.83    15250.33    129.63 o 
   1   4   2        1.12        5.22      2.53 o 
   2   4   2     1790.87     1702.34     26.06 o 
   3   4   2       29.20       29.10      4.79 o 
   4   4   2     1914.69     1906.49     34.86 o 
   5   4   2     1730.68     1679.57     30.37 o 
   6   4   2      169.44      181.60     13.91 o 
   7   4   2     1102.17     1231.79     68.60 o 
 -10   5   2      621.89      636.08     19.88 o 
  -9   5   2      917.84      891.02     21.00 o 
  -8   5   2      243.91      251.47     11.66 o 
  -7   5   2     3546.79     3346.19     39.76 o 
  -6   5   2      176.94      162.13      7.66 o 
  -5   5   2     1205.09     1082.16     19.11 o 
  -4   5   2      854.29      920.99     22.42 o 
  -3   5   2     1739.47     1664.71     26.54 o 
  -2   5   2     3812.66     3809.02     41.89 o 
  -1   5   2       68.81       90.26      6.11 o 
   0   5   2     4184.50     4108.62     40.61 o 
   1   5   2      199.26      197.49      7.12 o 
   2   5   2     1285.61     1269.58     34.94 o 
   3   5   2     2861.21     2782.66     41.84 o 
   4   5   2       12.09       14.68      5.28 o 
   5   5   2      865.81      874.77     25.43 o 
   6   5   2       91.01       84.46     14.36 o 
   7   5   2      766.42      902.59     63.18 o 
 -10   6   2      139.61      132.09     12.82 o 
  -9   6   2      913.29      977.98     22.21 o 
  -8   6   2       12.92        9.64      4.71 o 
  -7   6   2     1633.32     1592.33     35.94 o 
  -6   6   2     1367.49     1317.63     19.87 o 
  -5   6   2      204.04      191.00      8.26 o 
  -4   6   2     3267.31     3126.24     39.79 o 
  -3   6   2        6.64        7.90      3.36 o 
  -2   6   2     2814.68     2838.81     32.46 o 
  -1   6   2      858.07      818.66     15.97 o 
   0   6   2     3669.65     3669.26     56.99 o 
   1   6   2     2344.12     2357.39     29.99 o 
   2   6   2       69.12       79.37      6.92 o 
   3   6   2     1685.13     1676.43     38.06 o 
   4   6   2        6.87        1.78      6.05 o 
   5   6   2     1134.41     1092.66     29.73 o 
   6   6   2      508.69      486.58     58.48 o 
 -10   7   2        3.71        6.94      6.53 o 
  -9   7   2      745.92      726.05     19.11 o 
  -8   7   2      972.82      939.59     23.96 o 
  -7   7   2      414.59      403.86     15.11 o 
  -6   7   2     1616.93     1552.60     25.99 o 
  -5   7   2       40.48       50.78      5.78 o 
  -4   7   2     2601.05     2524.21     35.37 o 
  -3   7   2      323.92      353.89     13.84 o 
  -2   7   2     2292.96     2309.52     29.50 o 
  -1   7   2     5746.35     5667.05     83.87 o 
   0   7   2      220.08      226.67     10.12 o 
   1   7   2     1744.33     1752.86     45.24 o 
   2   7   2        5.49       -2.97      4.46 o 
   3   7   2     1827.54     1793.59     34.82 o 
   4   7   2      388.20      348.21     20.39 o 
   5   7   2      327.54      371.61     26.77 o 
 -10   8   2      471.09      496.40     18.42 o 
  -9   8   2      437.55      435.15     15.57 o 
  -8   8   2     1614.64     1573.13     31.27 o 
  -7   8   2       83.50       76.93      6.36 o 
  -6   8   2     1643.25     1597.93     27.85 o 
  -5   8   2       70.52       50.40      7.38 o 
  -4   8   2     1936.82     1924.25     30.90 o 
  -3   8   2     1645.38     1701.33     26.08 o 
  -2   8   2      367.39      370.48     13.17 o 
  -1   8   2     3034.34     3087.28     67.16 o 
   0   8   2       23.76       29.31      5.75 o 
   1   8   2     1265.96     1233.64     29.61 o 
   2   8   2      750.86      759.32     23.49 o 
   3   8   2      222.75      210.33     21.18 o 
   4   8   2      692.99      698.20     72.70 o 
  -9   9   2       10.87        9.91      5.65 o 
  -8   9   2     1629.43     1644.19     27.10 o 
  -7   9   2      300.03      306.40     13.24 o 
  -6   9   2      901.48      916.16     18.65 o 
  -5   9   2     1480.39     1481.53     31.76 o 
  -4   9   2       32.72       26.66      5.53 o 
  -3   9   2     1680.24     1677.54     30.27 o 
  -2   9   2      161.12      177.13     15.44 o 
  -1   9   2     2840.25     2840.37     56.46 o 
   0   9   2      505.93      476.94     20.86 o 
   1   9   2      118.17      126.18     11.09 o 
   2   9   2     1130.76     1072.20     39.83 o 
   3   9   2       44.66       39.75     19.33 o 
  -9  10   2      133.93      123.09      9.97 o 
  -8  10   2      683.32      710.55     17.24 o 
  -7  10   2     1056.88     1086.20     23.55 o 
  -6  10   2        7.91        6.70      6.66 o 
  -5  10   2     1699.45     1781.91     33.54 o 
  -4  10   2      331.45      340.17     19.90 o 
  -3  10   2     2266.59     2370.76     66.78 o 
  -2  10   2      510.70      544.85     50.17 o 
  -1  10   2      331.45      345.84     16.54 o 
   0  10   2      653.36      664.35     19.90 o 
   1  10   2        3.98        2.58      7.49 o 
   2  10   2      886.91      893.61     46.87 o 
  -8  11   2       18.95       21.76      7.64 o 
  -7  11   2      564.11      580.60     28.35 o 
  -6  11   2       47.58       43.36     10.24 o 
  -5  11   2      866.05      962.98     57.60 o 
  -3  11   2       18.14        7.38     18.63 o 
  -2  11   2      807.68      876.06     64.67 o 
   0  11   2      511.73      553.16     21.35 o 
   1  11   2      139.68       92.70     19.67 o 
  -6  12   2      327.89      344.07     42.53 o 
  -1  12   2       88.09       95.59     15.48 o 
   1 -12   3      112.76      112.84     13.06 o 
   2 -12   3      286.33      255.08     21.83 o 
   3 -12   3      776.34      767.55     61.65 o 
   4 -12   3       53.02       39.71      9.66 o 
   5 -12   3      517.40      578.91     53.47 o 
   6 -12   3        4.76       12.05      7.51 o 
  -1 -11   3      114.00      108.61     16.88 o 
   0 -11   3      218.49      228.71     16.86 o 
   1 -11   3      744.48      778.81     24.24 o 
   2 -11   3       11.06       12.79      8.42 o 
   3 -11   3      685.70      734.28     27.61 o 
   4 -11   3      104.10      103.49     19.64 o 
   5 -11   3      573.53      591.09     32.09 o 
   6 -11   3      657.52      658.13     21.43 o 
   7 -11   3      133.02      138.67     12.66 o 
   8 -11   3      718.74      772.47     20.90 o 
  -2 -10   3      486.46      548.65     24.06 o 
  -1 -10   3     1282.98     1273.72     73.06 o 
   0 -10   3      106.60      104.33      9.10 o 
   1 -10   3      662.19      678.18     21.17 o 
   2 -10   3      103.83      110.23     12.98 o 
   3 -10   3     1084.60     1125.81     41.29 o 
   4 -10   3      558.91      548.86     23.96 o 
   5 -10   3      231.42      229.03     23.14 o 
   6 -10   3      855.84      848.94     34.60 o 
   7 -10   3        0.12        5.09      4.88 o 
   8 -10   3      654.61      698.27     19.63 o 
   9 -10   3      297.52      285.68     19.56 o 
  -4  -9   3      284.19      330.18     37.52 o 
  -3  -9   3      887.92      920.80     30.98 o 
  -2  -9   3       80.34       67.60      9.77 o 
  -1  -9   3     1094.21     1072.47     22.48 o 
   0  -9   3      187.26      185.16      9.84 o 
   1  -9   3     1644.88     1638.24     25.74 o 
   2  -9   3     1918.33     1870.77     40.66 o 
   3  -9   3      244.18      216.99     10.00 o 
   4  -9   3     1564.54     1510.88     37.17 o 
   5  -9   3       39.79       41.59      7.25 o 
   6  -9   3     1293.04     1309.65     32.44 o 
   7  -9   3      186.04      191.23     19.48 o 
   8  -9   3      685.65      663.63     17.38 o 
   9  -9   3      873.23      880.78     45.83 o 
  -5  -8   3     1139.74     1221.88     74.27 o 
  -4  -8   3       41.00       29.24     10.48 o 
  -3  -8   3      966.38      976.28     27.46 o 
  -2  -8   3      103.13      108.10      9.32 o 
  -1  -8   3     2030.89     2011.97     38.91 o 
   0  -8   3     1432.97     1462.43     39.14 o 
   1  -8   3      298.61      287.83     14.98 o 
   2  -8   3     4806.65     4729.40     53.02 o 
   3  -8   3       85.15       84.34     16.52 o 
   4  -8   3     1802.62     1878.53     37.85 o 
   5  -8   3      628.82      586.05     18.49 o 
   6  -8   3      566.61      544.94     15.14 o 
   7  -8   3     1080.98     1055.63     21.40 o 
   8  -8   3       79.98       68.41      7.27 o 
   9  -8   3     1301.69     1306.85     28.38 o 
  -5  -7   3     1108.88     1077.20     31.24 o 
  -4  -7   3      204.89      227.75     18.66 o 
  -3  -7   3      739.11      735.77     22.23 o 
  -2  -7   3     1615.98     1537.96     26.81 o 
  -1  -7   3       12.17       11.88      4.21 o 
   0  -7   3     3147.17     3183.28     36.53 o 
   1  -7   3       40.37       43.96      9.39 o 
   2  -7   3     4013.50     3873.24     43.55 o 
   3  -7   3     2411.81     2419.05     41.49 o 
   4  -7   3      663.13      654.16     15.30 o 
   5  -7   3     4618.03     4598.44     50.00 o 
   6  -7   3       31.88       25.06      4.66 o 
   7  -7   3     2258.60     2244.27     33.46 o 
   8  -7   3       86.90       89.76      8.07 o 
   9  -7   3      913.68      880.06     22.44 o 
  10  -7   3      512.69      526.60     18.82 o 
  -6  -6   3      496.57      510.62     81.58 o 
  -5  -6   3     1533.47     1598.80     44.28 o 
  -4  -6   3     1557.07     1587.43     34.26 o 
  -3  -6   3      358.05      342.02     17.16 o 
  -2  -6   3     4219.15     4183.89     49.17 o 
  -1  -6   3      155.46      166.11      7.87 o 
   0  -6   3     2097.33     2149.88     24.04 o 
   1  -6   3     2033.62     2029.55     31.72 o 
   2  -6   3     3434.42     3393.37     37.98 o 
   3  -6   3     5091.90     5290.16     58.77 o 
   4  -6   3        5.74        1.24      3.98 o 
   5  -6   3     2911.56     2903.64     34.66 o 
   6  -6   3      146.60      143.95      8.12 o 
   7  -6   3     1408.35     1386.46     25.03 o 
   8  -6   3      954.58      907.02     20.41 o 
   9  -6   3      321.05      304.56     13.90 o 
  10  -6   3      948.44      977.90     25.23 o 
  -7  -5   3      456.59      471.92     51.36 o 
  -6  -5   3      956.42      952.86     41.50 o 
  -5  -5   3      541.90      519.00     20.01 o 
  -4  -5   3     1825.25     1904.76     36.31 o 
  -3  -5   3       19.43       22.88      5.87 o 
  -2  -5   3     3014.33     2922.63     36.64 o 
  -1  -5   3      360.39      384.98     10.19 o 
   0  -5   3     2019.16     1969.33     21.66 o 
   1  -5   3     3619.76     3464.79     46.94 o 
   2  -5   3       54.29       60.01      5.18 o 
   3  -5   3     1166.00     1127.82     18.92 o 
   4  -5   3     1038.47     1019.80     20.29 o 
   5  -5   3     1518.25     1438.66     21.81 o 
   6  -5   3      529.10      548.80     15.79 o 
   7  -5   3      181.76      171.99      9.99 o 
   8  -5   3     1915.27     1884.47     29.79 o 
   9  -5   3      121.25      109.86      9.21 o 
  10  -5   3      845.26      865.24     24.72 o 
  -7  -4   3        0.87       -3.51     13.16 o 
  -6  -4   3     1704.63     1758.42     54.45 o 
  -5  -4   3        1.38        7.54      5.74 o 
  -4  -4   3     3254.26     3248.14     48.58 o 
  -3  -4   3     1058.41     1057.96     19.53 o 
  -2  -4   3     1685.59     1705.52     22.91 o 
  -1  -4   3     4172.60     4131.69     43.28 o 
   0  -4   3      560.39      585.19     11.37 o 
   1  -4   3    14338.07    14675.65    192.56 o 
   2  -4   3      174.01      158.76      8.26 o 
   3  -4   3     4990.44     4889.42     46.87 o 
   4  -4   3      222.63      232.24      7.80 o 
   5  -4   3      182.55      177.14      7.88 o 
   6  -4   3      960.20      944.75     18.92 o 
   7  -4   3        7.91       11.27      4.15 o 
   8  -4   3     1844.02     1866.16     29.67 o 
   9  -4   3      464.67      498.15     18.22 o 
  10  -4   3      390.62      359.77     22.76 o 
  -8  -3   3      967.26      969.28     64.88 o 
  -7  -3   3        1.30       16.16     14.56 o 
  -6  -3   3     2972.35     3022.09     64.52 o 
  -5  -3   3      363.53      344.39     13.32 o 
  -4  -3   3      437.31      461.39     13.33 o 
  -3  -3   3     3416.75     3390.53     35.68 o 
  -2  -3   3      630.96      641.01     13.00 o 
  -1  -3   3     6472.64     6467.67     60.96 o 
   0  -3   3     1471.48     1484.66     20.02 o 
   1  -3   3    12059.45    12418.45    175.42 o 
   2  -3   3     2746.90     2686.98     36.86 o 
   3  -3   3      573.37      601.14     13.66 o 
   4  -3   3     8005.86     8263.62     76.68 o 
   5  -3   3      113.19       98.38      9.00 o 
   6  -3   3     2463.52     2406.96     33.26 o 
   7  -3   3      376.79      387.79     12.47 o 
   8  -3   3      894.80      897.90     22.04 o 
   9  -3   3      858.30      842.74     29.81 o 
  10  -3   3        4.17       -4.65     13.06 o 
  -8  -2   3     1437.88     1573.43     72.16 o 
  -7  -2   3      433.25      424.17     27.18 o 
  -6  -2   3     2760.27     2722.19    100.39 o 
  -5  -2   3     2187.23     2319.60     33.69 o 
  -4  -2   3       25.13       32.45      4.35 o 
  -3  -2   3     7888.47     8186.55     70.59 o 
  -2  -2   3     3787.36     3819.21     40.30 o 
  -1  -2   3     1459.27     1443.01     20.52 o 
   0  -2   3      258.36      233.17     13.72 o 
   1  -2   3     2025.26     2030.73     27.24 o 
   2  -2   3     5726.46     5609.07     57.09 o 
   3  -2   3     1420.10     1398.44     18.61 o 
   4  -2   3     2673.26     2577.97     30.61 o 
   5  -2   3     1478.10     1440.32     22.41 o 
   6  -2   3     1044.73     1020.43     20.00 o 
   7  -2   3     2442.52     2484.01     33.25 o 
   8  -2   3       13.59        9.27      6.60 o 
   9  -2   3     1213.74     1247.67     47.82 o 
  10  -2   3      170.18      181.71     24.02 o 
  -9  -1   3      802.38      841.16     41.36 o 
  -8  -1   3      567.64      566.88     32.21 o 
  -7  -1   3      991.76      997.92     61.27 o 
  -6  -1   3       10.80       16.22     18.45 o 
  -5  -1   3     3637.00     3598.11     48.26 o 
  -4  -1   3     2732.87     2772.71     47.22 o 
  -3  -1   3     3091.60     3178.25     29.37 o 
  -2  -1   3     3669.12     3806.24     43.17 o 
  -1  -1   3     1174.41     1233.68     26.57 o 
   0  -1   3     4377.64     4508.47     67.72 o 
   1  -1   3     4140.98     4223.14     90.43 o 
   2  -1   3       22.73       44.87      3.65 o 
   3  -1   3      749.04      624.91     11.49 o 
   4  -1   3     1810.59     1756.12     23.60 o 
   5  -1   3     4177.78     4123.77     49.38 o 
   6  -1   3      522.30      524.53     16.97 o 
   7  -1   3     1733.14     1782.01     43.32 o 
   8  -1   3      906.64      867.17     37.81 o 
   9  -1   3      616.63      607.63     36.50 o 
  -9   0   3     1271.39     1317.86     65.29 o 
  -8   0   3       98.66       75.86     17.57 o 
  -7   0   3     1349.15     1342.02     49.47 o 
  -6   0   3      881.05      868.11     18.80 o 
  -5   0   3      877.37      916.50     26.75 o 
  -4   0   3     4232.39     4273.77     39.21 o 
  -3   0   3        3.63        6.20      2.55 o 
  -2   0   3     8934.13     8933.77    109.87 o 
  -1   0   3     3899.40     4117.79     62.73 o 
   0   0   3     1896.70     1887.46     47.49 o 
   1   0   3     1786.33     1928.91     47.02 o 
   2   0   3     2071.41     2026.88     35.26 o 
   3   0   3     5258.75     5090.45     49.67 o 
   4   0   3      434.25      493.40      9.75 o 
   5   0   3     1946.24     1970.78     23.53 o 
   6   0   3     1218.37     1325.80     54.07 o 
   7   0   3      806.92      867.49     43.59 o 
   8   0   3     1500.55     1443.94     50.64 o 
   9   0   3      131.73      155.07     22.32 o 
  -9   1   3     1147.81     1152.47     45.94 o 
  -8   1   3      330.70      303.31     24.05 o 
  -7   1   3      724.31      738.65     18.42 o 
  -6   1   3     3791.52     3769.97     41.85 o 
  -5   1   3       91.31      109.28      6.34 o 
  -4   1   3     6369.73     6453.51     63.58 o 
  -3   1   3     1694.28     1735.83     19.92 o 
  -2   1   3     3303.60     3413.53     43.94 o 
  -1   1   3     4721.54     4658.05     66.71 o 
   0   1   3     2324.44     2533.04     66.58 o 
   1   1   3     6131.14     6202.25     61.84 o 
   2   1   3       87.89       99.88      4.43 o 
   3   1   3     7773.92     7763.78     98.27 o 
   4   1   3     2473.45     2476.90     25.64 o 
   5   1   3      849.48      892.25     21.37 o 
   6   1   3     1945.31     1869.19     58.25 o 
   7   1   3       60.12       40.05     11.60 o 
   8   1   3      925.10      956.79     57.03 o 
   9   1   3       50.52        0.26     13.37 o 
 -10   2   3      574.28      554.86     36.29 o 
  -9   2   3      751.68      736.34     53.01 o 
  -8   2   3     1073.19     1015.48     21.39 o 
  -7   2   3      115.48      118.34      8.12 o 
  -6   2   3     3704.60     3790.96     41.71 o 
  -5   2   3      807.75      804.59     14.65 o 
  -4   2   3     1862.50     1793.76     24.15 o 
  -3   2   3     8250.68     8579.08     87.07 o 
  -2   2   3     1163.33     1163.37     15.38 o 
  -1   2   3     5660.29     5566.69     56.80 o 
   0   2   3     1507.32     1573.15     17.90 o 
   1   2   3     5134.04     5343.99     54.80 o 
   2   2   3     1431.59     1437.15     18.57 o 
   3   2   3     2153.64     2148.13     25.86 o 
   4   2   3     6011.40     6177.95     71.36 o 
   5   2   3       30.87       20.85      6.45 o 
   6   2   3     2272.70     2184.72     56.55 o 
   7   2   3      676.34      706.04     33.53 o 
   8   2   3      668.40      774.38     56.67 o 
 -10   3   3     1350.37     1420.79     72.75 o 
  -9   3   3       21.98       13.59      5.88 o 
  -8   3   3     1357.44     1329.59     24.63 o 
  -7   3   3     1669.23     1652.43     25.82 o 
  -6   3   3      377.44      371.34     11.18 o 
  -5   3   3     4283.66     4318.09     43.43 o 
  -4   3   3     1408.39     1398.88     18.40 o 
  -3   3   3    14362.79    14575.36    125.86 o 
  -2   3   3     6961.63     7351.83     73.04 o 
  -1   3   3     7254.14     7438.53     76.73 o 
   0   3   3    14736.24    15272.38    144.21 o 
   1   3   3      917.22      906.82     16.88 o 
   2   3   3     7581.17     7532.36     78.34 o 
   3   3   3      539.50      564.43     14.80 o 
   4   3   3     6731.27     6763.41     82.95 o 
   5   3   3     1241.57     1211.62     24.69 o 
   6   3   3     1535.27     1487.47     52.83 o 
   7   3   3     1258.96     1223.28     67.67 o 
   8   3   3      252.48      276.24     41.14 o 
 -10   4   3     1920.53     1955.11     37.94 o 
  -9   4   3      852.83      849.00     20.84 o 
  -8   4   3      318.45      323.99     12.96 o 
  -7   4   3     3549.06     3481.33     44.61 o 
  -6   4   3      701.99      721.54     16.99 o 
  -5   4   3     4204.11     4245.55     42.36 o 
  -4   4   3      241.82      256.18      9.10 o 
  -3   4   3     6026.91     6349.37    108.40 o 
  -2   4   3     2915.05     2954.80     37.01 o 
  -1   4   3       10.42       13.53      3.10 o 
   0   4   3     7518.49     7656.70     78.21 o 
   1   4   3       43.21       46.00      3.57 o 
   2   4   3     2464.37     2405.09     33.22 o 
   3   4   3     1619.13     1592.67     27.58 o 
   4   4   3      829.21      860.86     19.69 o 
   5   4   3     1928.50     1946.59     37.93 o 
   6   4   3       43.12       43.67     10.32 o 
   7   4   3     1738.86     1869.24     86.61 o 
 -10   5   3      341.03      329.42     18.60 o 
  -9   5   3     1238.14     1205.91     24.96 o 
  -8   5   3        0.69        2.50      4.33 o 
  -7   5   3     4211.16     4110.02     58.20 o 
  -6   5   3      844.92      849.09     20.78 o 
  -5   5   3     1763.82     1737.04     27.77 o 
  -4   5   3     2819.62     2754.63     39.76 o 
  -3   5   3      871.08      817.11     17.70 o 
  -2   5   3    10761.75    11175.99    102.14 o 
  -1   5   3        5.09        3.41      3.30 o 
   0   5   3     4429.18     4173.18     56.32 o 
   1   5   3       26.41       26.85      5.28 o 
   2   5   3      921.58      940.94     19.39 o 
   3   5   3     2674.90     2586.86     50.17 o 
   4   5   3        2.73        5.63      5.55 o 
   5   5   3     1654.92     1587.35     35.24 o 
   6   5   3       17.80       24.68     10.94 o 
   7   5   3      703.62      727.05     58.69 o 
 -10   6   3       84.38       81.71      9.59 o 
  -9   6   3     1202.85     1182.87     24.67 o 
  -8   6   3      230.88      235.31     12.96 o 
  -7   6   3     1237.32     1234.78     24.67 o 
  -6   6   3      987.64      974.15     18.06 o 
  -5   6   3      132.00      140.43      7.55 o 
  -4   6   3     6450.01     6488.84     68.53 o 
  -3   6   3       69.40       70.37      6.02 o 
  -2   6   3     2453.53     2533.60     36.76 o 
  -1   6   3      344.31      363.47     11.93 o 
   0   6   3      965.45      964.88     20.90 o 
   1   6   3     2007.98     2040.01     34.08 o 
   2   6   3       70.32       65.52      7.30 o 
   3   6   3     2235.86     2169.72     44.93 o 
   4   6   3        8.40        5.24      6.48 o 
   5   6   3     1173.30     1175.49     31.49 o 
   6   6   3      620.36      605.66     28.92 o 
 -10   7   3       70.08       64.00      9.04 o 
  -9   7   3      662.65      684.64     18.79 o 
  -8   7   3     1199.70     1136.11     35.99 o 
  -7   7   3      242.95      251.71     10.17 o 
  -6   7   3     1815.60     1790.76     28.65 o 
  -5   7   3        3.73        3.62      3.28 o 
  -4   7   3     3255.94     3295.57     42.68 o 
  -3   7   3     1285.39     1297.38     21.42 o 
  -2   7   3      963.27      964.10     17.70 o 
  -1   7   3     4239.87     4244.35     69.74 o 
   0   7   3      205.49      197.83     10.04 o 
   1   7   3     1134.22     1138.41     22.60 o 
   2   7   3       78.86       82.14      8.57 o 
   3   7   3     2280.02     2317.84     50.13 o 
   4   7   3      834.78      811.58     32.04 o 
   5   7   3      361.28      324.84     37.24 o 
  -9   8   3      204.65      229.93     12.37 o 
  -8   8   3     1852.32     1806.50     29.02 o 
  -7   8   3        5.49        7.77      4.13 o 
  -6   8   3     1753.26     1788.58     28.69 o 
  -5   8   3      532.27      563.73     18.71 o 
  -4   8   3     1620.81     1645.38     28.57 o 
  -3   8   3     1298.60     1263.95     22.26 o 
  -2   8   3      306.66      295.27     17.82 o 
  -1   8   3      764.41      736.91     28.65 o 
   0   8   3      294.72      300.44     12.95 o 
   1   8   3      947.57      921.86     51.99 o 
   2   8   3     1301.01     1316.78     38.10 o 
   3   8   3      134.19      124.80     14.00 o 
   4   8   3      598.41      587.56     29.80 o 
  -9   9   3       37.72       29.88      6.76 o 
  -8   9   3     1196.06     1170.26     22.73 o 
  -7   9   3      668.20      688.32     18.55 o 
  -6   9   3      232.27      230.08     10.11 o 
  -5   9   3     1117.97     1118.73     27.62 o 
  -4   9   3        6.58        2.20      6.11 o 
  -3   9   3      719.08      725.54     22.50 o 
  -2   9   3      240.99      259.25     18.50 o 
  -1   9   3     1593.43     1562.61     42.17 o 
   0   9   3      949.63      948.26     21.39 o 
   1   9   3       21.94       22.85      7.35 o 
   2   9   3      999.54     1010.54     40.23 o 
   3   9   3       62.40       50.66     14.27 o 
  -9  10   3      306.80      308.29     21.55 o 
  -8  10   3      324.55      334.19     12.83 o 
  -7  10   3      965.66     1037.13     23.14 o 
  -6  10   3       55.07       52.65     11.01 o 
  -5  10   3      796.39      818.98     25.51 o 
  -4  10   3      170.53      187.56     20.73 o 
  -3  10   3      943.95      993.32     44.49 o 
  -2  10   3      382.44      383.97     34.66 o 
  -1  10   3       40.48       43.99      8.94 o 
   0  10   3      649.26      683.32     20.56 o 
   1  10   3       96.88       98.20     12.36 o 
   2  10   3      690.00      734.48     43.25 o 
  -8  11   3        3.13        1.99      7.42 o 
  -7  11   3      437.10      468.48     29.16 o 
  -6  11   3      123.44      104.47     17.69 o 
  -5  11   3      658.42      703.87     36.14 o 
  -4  11   3      494.01      494.47     48.78 o 
  -3  11   3       46.39       39.18     21.42 o 
  -2  11   3      522.41      632.34     59.62 o 
  -1  11   3       33.70       32.88     10.74 o 
   0  11   3      606.53      609.32     25.11 o 
   1  11   3      189.42      176.32     22.40 o 
   1 -12   4      278.87      297.41     27.92 o 
   2 -12   4      111.77      108.03     18.37 o 
   3 -12   4      606.13      617.26     31.64 o 
   4 -12   4       68.19       71.70     12.61 o 
   5 -12   4      542.73      550.49     73.06 o 
   6 -12   4       63.15       49.86     10.24 o 
  -1 -11   4      340.30      403.65     24.93 o 
   0 -11   4       65.80       73.32     12.28 o 
   1 -11   4      534.48      508.40     22.32 o 
   2 -11   4       21.18       19.77     10.74 o 
   3 -11   4      860.73      822.23     33.29 o 
   4 -11   4      118.11      119.29     19.43 o 
   5 -11   4      309.28      325.48     19.56 o 
   6 -11   4      817.31      885.30     28.60 o 
   7 -11   4       58.49       56.65      7.90 o 
   8 -11   4      760.79      881.83     28.63 o 
  -2 -10   4      203.01      187.60     17.17 o 
  -1 -10   4      851.12      968.17     33.38 o 
   0 -10   4       31.61       23.99      7.68 o 
   1 -10   4      785.48      799.35     22.19 o 
   2 -10   4      197.68      187.98     17.08 o 
   3 -10   4      586.49      575.63     21.25 o 
   4 -10   4      567.71      589.09     19.90 o 
   5 -10   4      111.57      100.52     12.20 o 
   6 -10   4     1356.90     1378.83     58.53 o 
   7 -10   4       24.53       21.00      6.58 o 
   8 -10   4      661.94      692.11     20.51 o 
  -3  -9   4      925.30      933.44     44.10 o 
  -2  -9   4       21.30        9.50      7.58 o 
  -1  -9   4     1931.87     1908.81     36.87 o 
   0  -9   4      162.46      148.63     11.62 o 
   1  -9   4     1199.46     1156.78     24.97 o 
   2  -9   4     1600.52     1576.74     70.27 o 
   3  -9   4      204.77      191.46     12.42 o 
   4  -9   4      948.42      909.38     43.23 o 
   5  -9   4        3.00       13.22      6.15 o 
   6  -9   4     1249.65     1248.32     24.72 o 
   7  -9   4      487.79      503.73     17.36 o 
   8  -9   4      402.41      384.06     15.83 o 
   9  -9   4      973.45     1007.95     25.72 o 
  -4  -8   4        5.05        4.18      9.51 o 
  -3  -8   4     1071.67     1032.52     34.40 o 
  -2  -8   4      290.99      274.58     15.31 o 
  -1  -8   4     1252.53     1286.17     27.65 o 
   0  -8   4     2219.32     2196.56     38.96 o 
   1  -8   4      164.53      147.87      8.62 o 
   2  -8   4     3687.92     3667.60     63.01 o 
   3  -8   4        7.54        6.12      5.27 o 
   4  -8   4     1352.79     1295.45     29.11 o 
   5  -8   4      587.79      593.79     14.56 o 
   6  -8   4      701.86      702.76     19.32 o 
   7  -8   4     1131.74     1101.13     27.71 o 
   8  -8   4        2.04        3.95      5.06 o 
   9  -8   4      791.18      795.35     20.70 o 
  -5  -7   4     1706.81     1705.95     40.29 o 
  -4  -7   4      202.66      201.10     15.12 o 
  -3  -7   4      170.37      178.95     14.88 o 
  -2  -7   4     1618.80     1579.47     31.77 o 
  -1  -7   4       15.02       15.62      5.52 o 
   0  -7   4     2656.10     2737.01     44.35 o 
   1  -7   4      512.01      508.89     16.72 o 
   2  -7   4     3028.01     2991.81     52.73 o 
   3  -7   4     1245.00     1172.40     28.02 o 
   4  -7   4      198.22      191.48      7.78 o 
   5  -7   4     3222.48     3212.21     42.73 o 
   6  -7   4       43.18       37.41      5.49 o 
   7  -7   4     2258.93     2215.56     35.05 o 
   8  -7   4      279.02      260.79     12.31 o 
   9  -7   4      577.65      569.21     17.84 o 
  10  -7   4      498.19      531.41     19.03 o 
  -6  -6   4      116.48      122.59     23.59 o 
  -5  -6   4      704.41      623.71     34.75 o 
  -4  -6   4     1150.03     1164.82     29.17 o 
  -3  -6   4      169.39      161.76     12.02 o 
  -2  -6   4     3391.47     3243.31     64.11 o 
  -1  -6   4      352.63      346.68     12.75 o 
   0  -6   4     1893.11     1840.46     25.40 o 
   1  -6   4     1000.89      947.47     17.72 o 
   2  -6   4      312.03      280.25     18.45 o 
   3  -6   4     2437.77     2457.36     33.80 o 
   4  -6   4      564.49      600.17     12.32 o 
   5  -6   4     4213.07     4258.14     60.28 o 
   6  -6   4      236.04      205.39      9.69 o 
   7  -6   4     1456.98     1425.61     25.99 o 
   8  -6   4     1410.38     1362.52     25.16 o 
   9  -6   4       14.39       13.89      5.88 o 
  10  -6   4      629.71      648.26     20.18 o 
  -7  -5   4      448.33      497.31     53.22 o 
  -6  -5   4     1373.96     1454.68     51.91 o 
  -5  -5   4       29.87       22.96      8.14 o 
  -4  -5   4     3233.25     3230.14     62.68 o 
  -3  -5   4      354.52      349.78     14.97 o 
  -2  -5   4     2713.70     2737.51     40.81 o 
  -1  -5   4      568.73      550.49     12.82 o 
   0  -5   4     2995.56     2901.95     36.45 o 
   1  -5   4     5011.71     4775.59     63.22 o 
   2  -5   4      173.70      134.38      9.35 o 
   3  -5   4      818.28      792.73     13.29 o 
   4  -5   4        9.56        7.22      2.97 o 
   5  -5   4     1591.93     1577.77     27.57 o 
   6  -5   4     2071.53     1874.79     28.59 o 
   7  -5   4        0.29        0.26      4.30 o 
   8  -5   4     1632.05     1672.93     30.49 o 
   9  -5   4      287.62      294.40     15.90 o 
  10  -5   4      472.69      482.54     22.12 o 
  -7  -4   4       72.30      122.64     28.65 o 
  -6  -4   4     1357.55     1391.20     48.44 o 
  -5  -4   4      593.80      569.62     30.68 o 
  -4  -4   4       47.56       32.81      8.27 o 
  -3  -4   4     3508.69     3291.46     63.12 o 
  -2  -4   4     1178.42     1167.42     19.94 o 
  -1  -4   4     5149.67     5161.03     58.00 o 
   0  -4   4      342.20      335.44     18.48 o 
   1  -4   4     4386.21     4345.71     53.11 o 
   2  -4   4     1522.59     1465.77     23.07 o 
   3  -4   4     1115.85     1077.40     16.19 o 
   4  -4   4    10139.40     9550.72    108.25 o 
   5  -4   4       26.50       29.95      4.26 o 
   6  -4   4     1698.41     1699.30     27.06 o 
   7  -4   4      203.45      196.95     15.27 o 
   8  -4   4     1364.24     1260.47     23.95 o 
   9  -4   4     1030.11     1049.57     31.99 o 
  10  -4   4       92.27      102.12     31.67 o 
  -8  -3   4      995.17      955.03     65.03 o 
  -7  -3   4      277.81      228.96     35.25 o 
  -6  -3   4     1010.21     1065.59     59.51 o 
  -5  -3   4     6454.84     6420.23    162.06 o 
  -4  -3   4      172.47      192.47     10.77 o 
  -3  -3   4     3259.09     3309.59     38.48 o 
  -2  -3   4      241.75      226.09      9.52 o 
  -1  -3   4     3901.26     3924.60     45.76 o 
   0  -3   4     1100.98     1076.73     23.13 o 
   1  -3   4     7345.44     7486.32     86.46 o 
   2  -3   4    12380.25    12335.38    134.29 o 
   3  -3   4       19.00       19.80      3.13 o 
   4  -3   4     3824.72     3729.51     40.85 o 
   5  -3   4     1213.07     1290.15     21.33 o 
   6  -3   4     1199.85     1243.32     22.55 o 
   7  -3   4     1710.29     1689.48     28.94 o 
   8  -3   4      227.11      216.61     15.55 o 
   9  -3   4      886.62      895.74     31.06 o 
  10  -3   4       43.09       62.15     16.91 o 
  -8  -2   4     1176.73     1144.61     69.01 o 
  -7  -2   4     1288.88     1168.72     65.03 o 
  -6  -2   4      108.33      102.28     14.19 o 
  -5  -2   4     1578.39     1666.97     31.03 o 
  -4  -2   4     2837.71     2917.07     36.67 o 
  -3  -2   4     2787.89     2787.75     54.52 o 
  -2  -2   4     5424.19     5743.30     63.20 o 
  -1  -2   4     1741.54     1685.42     24.26 o 
   0  -2   4     5868.89     5690.41     72.04 o 
   1  -2   4      127.53      133.16      6.53 o 
   2  -2   4     4870.44     4659.63     50.17 o 
   3  -2   4     7650.07     7875.05     99.04 o 
   4  -2   4     4984.07     4940.39     51.22 o 
   5  -2   4     3805.77     3834.08     55.26 o 
   6  -2   4      293.27      324.16     11.69 o 
   7  -2   4     1372.88     1360.55     23.37 o 
   8  -2   4      129.91      131.47     13.64 o 
   9  -2   4      654.56      686.35     36.86 o 
  -9  -1   4     1158.35     1222.35     74.48 o 
  -8  -1   4      136.96      156.96     20.25 o 
  -7  -1   4      960.51      915.00     36.17 o 
  -6  -1   4     1607.99     1605.65     45.41 o 
  -5  -1   4     3012.16     3076.25     50.18 o 
  -4  -1   4     1481.07     1459.19     18.98 o 
  -3  -1   4     3675.52     4006.13     36.84 o 
  -2  -1   4     1339.55     1163.10     21.19 o 
  -1  -1   4      381.15      397.45     12.66 o 
   0  -1   4     1375.42     1333.01     32.18 o 
   1  -1   4     8731.20     8998.37    100.20 o 
   2  -1   4     1746.88     1744.44     21.16 o 
   3  -1   4     5695.66     5802.70     72.88 o 
   4  -1   4      255.39      251.89     10.24 o 
   5  -1   4     1732.34     1785.95     26.37 o 
   6  -1   4      855.39      844.14     18.55 o 
   7  -1   4     1345.30     1384.98     44.50 o 
   8  -1   4      984.27     1027.90     41.57 o 
   9  -1   4      214.71      159.92     24.44 o 
  -9   0   4     1430.18     1389.89     76.80 o 
  -8   0   4      377.19      367.92     30.32 o 
  -7   0   4      475.62      505.88     27.16 o 
  -6   0   4     1994.02     2071.48     31.46 o 
  -5   0   4      908.97      908.51     18.11 o 
  -4   0   4     2086.45     1979.79     22.38 o 
  -3   0   4       62.45       64.20      4.71 o 
  -2   0   4     2986.52     3023.90     35.86 o 
  -1   0   4     1771.46     1796.77     27.35 o 
   0   0   4      304.58      310.62     17.96 o 
   1   0   4     7898.42     8387.71    116.17 o 
   2   0   4      467.58      464.58     10.52 o 
   3   0   4     6160.96     6377.26     58.24 o 
   4   0   4     2719.82     2809.89     28.30 o 
   5   0   4      902.63      900.76     16.34 o 
   6   0   4     1149.41     1153.14     38.00 o 
   7   0   4      588.40      539.52     28.84 o 
   8   0   4     1881.55     1952.28     59.63 o 
   9   0   4        7.22        5.07     12.17 o 
  -9   1   4      673.76      678.87     40.96 o 
  -8   1   4      988.40      998.54     39.71 o 
  -7   1   4      177.54      169.62     10.53 o 
  -6   1   4     7729.02     7700.53     78.90 o 
  -5   1   4        7.67        7.18      3.35 o 
  -4   1   4     6999.61     7029.18     77.19 o 
  -3   1   4     1263.44     1228.72     19.19 o 
  -2   1   4     5094.44     5247.33     55.89 o 
  -1   1   4     5449.39     5604.05     81.45 o 
   0   1   4     9128.97     9338.22     81.25 o 
   1   1   4     9011.84     9453.82     92.10 o 
   2   1   4      220.55      236.79      8.86 o 
   3   1   4     3833.21     4085.07     42.64 o 
   4   1   4     1939.06     1800.38     25.08 o 
   5   1   4       20.92       20.80      5.75 o 
   6   1   4     1506.40     1502.08     45.30 o 
   7   1   4       22.74       43.97     12.78 o 
   8   1   4      788.43      729.53     55.07 o 
   9   1   4      333.01      361.92     47.23 o 
 -10   2   4      764.57      704.10     39.96 o 
  -9   2   4      381.63      404.82     29.92 o 
  -8   2   4     1496.10     1489.89     32.38 o 
  -7   2   4       61.77       64.12      6.78 o 
  -6   2   4     3105.80     3040.92     36.23 o 
  -5   2   4      399.91      367.63     11.37 o 
  -4   2   4      921.91      895.31     14.60 o 
  -3   2   4    16318.73    16458.87    141.53 o 
  -2   2   4     1190.98     1291.75     23.82 o 
  -1   2   4     2916.37     2680.34     28.27 o 
   0   2   4      953.52      918.22     13.61 o 
   1   2   4    12423.81    12357.70    220.94 o 
   2   2   4     6136.01     6162.17     64.19 o 
   3   2   4      436.94      411.58      9.87 o 
   4   2   4     5524.74     5413.31     64.84 o 
   5   2   4        0.35        2.45      5.03 o 
   6   2   4     2052.41     2012.30     65.50 o 
   7   2   4      694.54      609.93     50.01 o 
   8   2   4      222.97      188.03     34.89 o 
 -10   3   4     1618.94     1799.41     61.93 o 
  -9   3   4       87.47       87.22      9.86 o 
  -8   3   4      863.67      859.61     19.92 o 
  -7   3   4     1394.04     1392.90     23.75 o 
  -6   3   4     1769.13     1673.21     27.69 o 
  -5   3   4     3731.19     3668.41     38.92 o 
  -4   3   4       46.82       42.07      4.64 o 
  -3   3   4     8255.43     8200.08     76.00 o 
  -2   3   4     1560.10     1447.08     19.87 o 
  -1   3   4     1215.02     1171.54     18.28 o 
   0   3   4     5637.50     5774.04     54.02 o 
   1   3   4       40.34       50.92      4.22 o 
   2   3   4     4616.51     4583.41     63.16 o 
   3   3   4      250.55      241.24     10.39 o 
   4   3   4     4520.46     4436.68     57.24 o 
   5   3   4     1613.83     1647.53     37.89 o 
   6   3   4      517.11      548.17     49.45 o 
   7   3   4      847.43      971.60     62.14 o 
   8   3   4        7.60       -1.24     21.01 o 
 -10   4   4     1178.96     1176.10     37.50 o 
  -9   4   4     1283.78     1261.35     25.86 o 
  -8   4   4      103.63      103.62      8.53 o 
  -7   4   4     3281.62     3212.47     42.70 o 
  -6   4   4      245.68      258.64      9.80 o 
  -5   4   4     4495.40     4423.93     44.48 o 
  -4   4   4     1276.18     1243.57     20.04 o 
  -3   4   4     3348.29     3452.12     41.16 o 
  -2   4   4     2046.29     1976.96     19.26 o 
  -1   4   4      131.03      117.18      4.70 o 
   0   4   4     5880.54     5850.67     55.07 o 
   1   4   4        1.33        2.77      2.48 o 
   2   4   4     4549.25     4525.35     62.27 o 
   3   4   4     2719.34     2668.24     45.58 o 
   4   4   4      294.08      257.12     15.31 o 
   5   4   4      981.43      987.65     31.73 o 
   6   4   4       63.08       53.79     11.27 o 
   7   4   4     1162.12     1182.66     70.56 o 
 -10   5   4      198.85      219.04     13.91 o 
  -9   5   4     1355.48     1372.56     27.06 o 
  -8   5   4        3.00        2.35      4.62 o 
  -7   5   4     3531.50     3497.36     47.19 o 
  -6   5   4      438.02      400.84     12.04 o 
  -5   5   4     1343.98     1300.60     23.27 o 
  -4   5   4     2252.59     2217.48     28.90 o 
  -3   5   4      568.80      590.76     15.81 o 
  -2   5   4     2615.97     2445.96     31.08 o 
  -1   5   4       14.26       13.99      2.66 o 
   0   5   4     5624.73     5460.45     52.63 o 
   1   5   4     1318.78     1308.82     25.28 o 
   2   5   4      302.82      283.30     12.80 o 
   3   5   4     2288.20     2249.62     42.19 o 
   4   5   4       15.78       15.25      6.38 o 
   5   5   4     1138.36     1080.42     35.80 o 
   6   5   4      201.30      193.42     18.48 o 
   7   5   4      200.33      205.12     39.07 o 
 -10   6   4        9.45        1.50      6.60 o 
  -9   6   4     1419.19     1382.94     29.01 o 
  -8   6   4      547.51      564.60     15.99 o 
  -7   6   4     1596.48     1622.84     25.66 o 
  -6   6   4      846.83      874.57     19.19 o 
  -5   6   4      207.80      195.28     10.02 o 
  -4   6   4     3928.62     4011.68     44.28 o 
  -3   6   4      163.08      160.82      8.58 o 
  -2   6   4     3388.73     3321.75     40.13 o 
  -1   6   4     1950.82     1940.84     31.05 o 
   0   6   4     1157.34     1155.25     18.81 o 
   1   6   4     2223.04     2237.45     36.95 o 
   2   6   4        0.39        7.83      5.10 o 
   3   6   4     2881.90     2770.48     50.08 o 
   4   6   4      225.97      223.75     17.76 o 
   5   6   4      522.33      523.30     36.81 o 
   6   6   4      621.59      622.83     29.75 o 
 -10   7   4      453.93      451.72     18.09 o 
  -9   7   4      546.66      541.78     17.44 o 
  -8   7   4      820.80      837.38     23.98 o 
  -7   7   4       10.40        8.49      4.10 o 
  -6   7   4     1792.26     1816.92     29.57 o 
  -5   7   4      146.87      143.80      7.80 o 
  -4   7   4     4299.48     4295.02     51.99 o 
  -3   7   4     2177.72     2118.01     31.65 o 
  -2   7   4      692.41      659.58     20.94 o 
  -1   7   4     3393.49     3620.24     70.92 o 
   0   7   4      165.45      160.71      7.91 o 
   1   7   4     2666.89     2559.73     73.78 o 
   2   7   4      366.53      373.82     15.25 o 
   3   7   4     1323.39     1312.85     47.08 o 
   4   7   4      566.83      577.95     31.68 o 
   5   7   4       31.95       26.77     15.02 o 
  -9   8   4        0.18        1.82      5.61 o 
  -8   8   4     1422.59     1496.42     28.15 o 
  -7   8   4       75.34       78.26      8.12 o 
  -6   8   4     1188.94     1184.88     23.02 o 
  -5   8   4      936.82      899.49     16.99 o 
  -4   8   4      372.08      378.42     15.04 o 
  -3   8   4     2119.10     2160.22     34.74 o 
  -2   8   4      134.11      140.49     13.99 o 
  -1   8   4     3992.84     3821.64     59.01 o 
   0   8   4      965.67      971.20     18.63 o 
   1   8   4      429.85      424.13     15.28 o 
   2   8   4      840.18      830.07     23.22 o 
   3   8   4       61.92       65.44      9.96 o 
   4   8   4      502.10      475.30     60.93 o 
  -9   9   4       23.85       14.84      6.42 o 
  -8   9   4      527.39      548.05     16.05 o 
  -7   9   4      716.13      684.78     18.97 o 
  -6   9   4       38.12       50.13      6.76 o 
  -5   9   4      652.88      669.50     22.75 o 
  -4   9   4        1.20        6.12      6.08 o 
  -3   9   4     1274.94     1285.43     37.17 o 
  -2   9   4      575.22      565.23     58.05 o 
  -1   9   4       69.79       62.97      9.73 o 
   0   9   4     1192.80     1168.21     25.43 o 
   1   9   4       15.45       24.46      7.24 o 
   2   9   4      684.03      679.53     27.49 o 
   3   9   4      133.48      121.41     16.86 o 
  -8  10   4       40.10       37.11      7.26 o 
  -7  10   4      810.41      854.94     23.40 o 
  -6  10   4       22.43       30.43      5.74 o 
  -5  10   4      937.07     1012.61     29.17 o 
  -4  10   4      656.78      673.74     39.56 o 
  -3  10   4      379.60      383.01     35.61 o 
  -2  10   4     1211.95     1253.41     42.35 o 
  -1  10   4       37.66       36.73      7.40 o 
   0  10   4      559.57      573.87     30.35 o 
   1  10   4       19.18       13.79     14.17 o 
   2  10   4      273.75      248.44     22.84 o 
  -7  11   4      365.12      341.43     15.99 o 
  -6  11   4      336.24      314.24     20.18 o 
  -5  11   4      367.45      368.74     58.97 o 
  -4  11   4      842.91      871.86     41.86 o 
  -3  11   4       24.81       17.83     15.24 o 
  -2  11   4      485.13      548.42     49.32 o 
  -1  11   4      147.06      129.92     15.38 o 
   0  11   4      175.53      146.68     13.98 o 
  -6  12   4      366.33      408.39     33.36 o 
  -2  12   4      232.62      227.78     18.37 o 
   2 -12   5      117.55      132.63     18.19 o 
   3 -12   5      647.83      714.25     36.49 o 
   4 -12   5        9.69       20.18     11.13 o 
   5 -12   5      608.46      664.31     52.87 o 
   6 -12   5      172.43      173.65     16.58 o 
   0 -11   5       20.83        5.00      9.83 o 
   1 -11   5      403.11      400.36     24.75 o 
   2 -11   5       16.55       19.09     14.87 o 
   3 -11   5      988.83      977.69     39.85 o 
   4 -11   5      255.02      296.33     17.05 o 
   5 -11   5      109.81      111.15     14.34 o 
   6 -11   5     1086.90     1125.81     34.05 o 
   7 -11   5        9.42        4.75      6.35 o 
  -2 -10   5       47.87       36.67     11.98 o 
  -1 -10   5     1005.87      985.37     35.08 o 
   0 -10   5       13.23       12.82      8.67 o 
   1 -10   5     1089.64     1161.20     51.74 o 
   2 -10   5      326.02      338.80     15.62 o 
   3 -10   5      213.57      218.89     10.84 o 
   4 -10   5      918.36      930.94     63.73 o 
   5 -10   5       15.59       11.03      5.34 o 
   6 -10   5     1678.22     1772.28     32.65 o 
   7 -10   5       97.97       99.47     10.13 o 
   8 -10   5      407.47      414.68     18.46 o 
  -3  -9   5      690.54      687.73     33.48 o 
  -2  -9   5       52.49       47.30     10.72 o 
  -1  -9   5     1875.24     1914.67     41.75 o 
   0  -9   5      594.25      600.06     23.43 o 
   1  -9   5      381.39      397.96     17.32 o 
   2  -9   5     1608.29     1593.04     36.48 o 
   3  -9   5       35.73       32.05      5.94 o 
   4  -9   5     1016.96     1016.47     26.11 o 
   5  -9   5      287.67      277.99     20.96 o 
   6  -9   5     1129.50     1131.97     24.63 o 
   7  -9   5      721.46      699.00     21.05 o 
   8  -9   5       54.80       41.41      8.13 o 
   9  -9   5      710.50      732.28     22.81 o 
  -4  -8   5      320.17      311.08     22.44 o 
  -3  -8   5      900.08      944.59     31.20 o 
  -2  -8   5      806.40      771.18     41.07 o 
  -1  -8   5     1114.79     1108.98     35.09 o 
   0  -8   5     2050.65     2013.46     43.35 o 
   1  -8   5        0.00        0.07      4.14 o 
   2  -8   5     2049.93     1976.61     32.36 o 
   3  -8   5      460.97      467.02     13.37 o 
   4  -8   5     1356.74     1313.16     23.35 o 
   5  -8   5     1381.74     1356.58     33.06 o 
   6  -8   5      267.39      263.81     12.51 o 
   7  -8   5      544.70      571.47     18.48 o 
   8  -8   5      111.16      114.81     16.52 o 
   9  -8   5      442.96      450.96     17.13 o 
  -5  -7   5      725.29      743.97     66.40 o 
  -4  -7   5      483.07      437.88     23.79 o 
  -3  -7   5      159.37      171.14     15.38 o 
  -2  -7   5      754.45      757.01     29.73 o 
  -1  -7   5       18.04       14.28      6.21 o 
   0  -7   5     1595.51     1557.36     27.04 o 
   1  -7   5      636.26      619.90     27.24 o 
   2  -7   5     1405.89     1406.72     24.96 o 
   3  -7   5     1376.41     1318.91     27.99 o 
   4  -7   5        1.03        2.09      3.46 o 
   5  -7   5     1965.01     2000.83     32.28 o 
   6  -7   5      276.20      264.26     18.23 o 
   7  -7   5      916.37      861.48     20.16 o 
   8  -7   5      495.55      509.47     20.06 o 
   9  -7   5      186.86      193.07     12.08 o 
  -6  -6   5      478.49      460.19     42.09 o 
  -5  -6   5       36.88       36.94     10.84 o 
  -4  -6   5     1068.80     1088.41     32.69 o 
  -3  -6   5        7.58        1.85      6.32 o 
  -2  -6   5     3877.81     3908.59     62.31 o 
  -1  -6   5      528.22      490.84     14.88 o 
   0  -6   5     1654.29     1653.49     27.01 o 
   1  -6   5     2149.00     2073.17     32.70 o 
   2  -6   5        4.34        5.38      3.43 o 
   3  -6   5     2832.55     2762.27     58.16 o 
   4  -6   5      294.67      292.81     10.80 o 
   5  -6   5     4252.72     4030.16     46.30 o 
   6  -6   5      194.91      221.25     10.49 o 
   7  -6   5      418.37      375.91     13.76 o 
   8  -6   5     1094.68     1178.07     25.61 o 
   9  -6   5        6.53        6.30      5.80 o 
  10  -6   5      470.31      467.39     20.88 o 
  -7  -5   5      236.53      245.58     42.89 o 
  -6  -5   5      784.78      929.10     42.86 o 
  -5  -5   5        0.32       -7.03      7.03 o 
  -4  -5   5     2497.82     2463.94     49.73 o 
  -3  -5   5       21.39       15.27      6.52 o 
  -2  -5   5     2886.35     2852.79     48.37 o 
  -1  -5   5     1354.16     1352.72     24.29 o 
   0  -5   5      172.41      174.92      8.44 o 
   1  -5   5     2620.76     2572.82     37.60 o 
   2  -5   5     1944.37     1944.31     54.20 o 
   3  -5   5     1121.87     1112.47     17.30 o 
   4  -5   5      548.87      546.10     13.95 o 
   5  -5   5      888.80      885.64     17.71 o 
   6  -5   5     1718.96     1763.92     28.14 o 
   7  -5   5       88.30       74.10      7.67 o 
   8  -5   5     1359.22     1348.23     27.68 o 
   9  -5   5      464.00      422.29     16.17 o 
  10  -5   5      307.57      300.39     22.02 o 
  -7  -4   5       51.99       38.76     20.08 o 
  -6  -4   5      959.32      864.65     58.43 o 
  -5  -4   5     1187.84     1195.13     34.02 o 
  -4  -4   5     2016.82     2083.46     43.49 o 
  -3  -4   5     1456.68     1524.07     33.84 o 
  -2  -4   5     1561.45     1551.86     28.63 o 
  -1  -4   5     5951.02     5772.64     84.26 o 
   0  -4   5     1441.72     1414.33     22.90 o 
   1  -4   5     1732.71     1669.01     27.43 o 
   2  -4   5     3274.35     3266.64     45.07 o 
   3  -4   5      820.89      788.04     14.24 o 
   4  -4   5     3751.30     3657.00     41.50 o 
   5  -4   5       84.48       89.20      6.83 o 
   6  -4   5      472.06      472.31     13.94 o 
   7  -4   5     1012.05     1044.37     22.54 o 
   8  -4   5      879.26      905.15     22.29 o 
   9  -4   5     1630.49     1581.60     55.81 o 
  10  -4   5        2.99       18.18     12.79 o 
  -8  -3   5      877.83      787.75     60.65 o 
  -7  -3   5      595.09      609.52     52.60 o 
  -6  -3   5      489.42      445.02     42.38 o 
  -5  -3   5     3222.00     3291.72     58.87 o 
  -4  -3   5       88.21       96.52     12.79 o 
  -3  -3   5     3022.30     3054.40     43.09 o 
  -2  -3   5     3307.64     3374.67     44.17 o 
  -1  -3   5     2371.88     2206.33     36.60 o 
   0  -3   5     5829.52     5840.30     71.56 o 
   1  -3   5     2671.97     2778.28     39.30 o 
   2  -3   5    14431.25    14409.62    157.67 o 
   3  -3   5      351.89      319.23      9.35 o 
   4  -3   5      842.48      825.43     15.87 o 
   5  -3   5      702.51      702.50     18.20 o 
   6  -3   5      901.56      922.16     24.98 o 
   7  -3   5     2706.27     2668.82     44.65 o 
   8  -3   5        9.71        5.55      6.52 o 
   9  -3   5      955.59      897.70     41.40 o 
  -8  -2   5      558.13      570.09     53.06 o 
  -7  -2   5     1229.85     1224.15     67.77 o 
  -6  -2   5       12.25       20.59     14.81 o 
  -5  -2   5     3673.96     3693.70     60.17 o 
  -4  -2   5      441.91      479.19     13.30 o 
  -3  -2   5      802.79      833.30     21.90 o 
  -2  -2   5     8872.26     9196.78     95.45 o 
  -1  -2   5        2.29       12.78      4.65 o 
   0  -2   5     9835.73     9823.04     97.61 o 
   1  -2   5     2777.91     2854.47     39.94 o 
   2  -2   5     4942.98     4923.82     49.09 o 
   3  -2   5     1799.02     1839.83     24.16 o 
   4  -2   5     1833.09     1851.66     25.72 o 
   5  -2   5     3653.05     3559.97     42.48 o 
   6  -2   5       37.35       32.92      5.49 o 
   7  -2   5     2304.57     2361.36     36.22 o 
   8  -2   5      306.15      292.00     36.36 o 
   9  -2   5      400.92      420.69     30.72 o 
  -9  -1   5     1527.75     1495.34     83.72 o 
  -8  -1   5        9.54        8.05     15.23 o 
  -7  -1   5     1043.46      992.77     44.23 o 
  -6  -1   5      321.81      340.72     24.80 o 
  -5  -1   5     2322.66     2410.31     44.75 o 
  -4  -1   5     2089.39     2043.26     25.18 o 
  -3  -1   5       16.44       19.92      3.10 o 
  -2  -1   5     7289.01     7816.21     65.84 o 
  -1  -1   5      414.28      429.85     11.06 o 
   0  -1   5     1110.54     1065.13     17.66 o 
   1  -1   5     9983.45    10297.45    115.58 o 
   2  -1   5      659.42      681.45     17.67 o 
   3  -1   5     4158.30     4207.99     52.11 o 
   4  -1   5      161.78      147.86      6.74 o 
   5  -1   5     3517.24     3385.66     41.02 o 
   6  -1   5      670.74      661.45     18.64 o 
   7  -1   5     1647.06     1750.93     51.39 o 
   8  -1   5     1666.31     1610.16     63.69 o 
   9  -1   5       84.32       85.54     18.09 o 
  -9   0   5     1162.88     1197.52    101.78 o 
  -8   0   5      526.20      538.37     31.31 o 
  -7   0   5      578.23      517.46     27.62 o 
  -6   0   5     4222.98     4158.02     56.94 o 
  -5   0   5      842.30      828.47     18.19 o 
  -4   0   5     6217.46     6390.22     58.21 o 
  -3   0   5     1035.56     1109.46     17.70 o 
  -2   0   5     3398.92     3437.72     36.36 o 
  -1   0   5     1441.68     1546.49     26.04 o 
   0   0   5     4882.29     5106.69     62.89 o 
   1   0   5    17737.74    18460.28    173.59 o 
   2   0   5        0.42        0.62      2.04 o 
   3   0   5     3576.81     3669.88     33.61 o 
   4   0   5     1912.36     1926.70     22.52 o 
   5   0   5     1128.73     1069.65     33.99 o 
   6   0   5     1996.95     2044.08     53.03 o 
   7   0   5      497.05      516.92     36.62 o 
   8   0   5     2323.73     2380.64     99.26 o 
   9   0   5       77.67       75.67     27.87 o 
  -9   1   5      371.96      416.86     42.35 o 
  -8   1   5     1491.83     1411.21     66.58 o 
  -7   1   5      128.55      144.57     10.30 o 
  -6   1   5     8658.59     8498.31     96.78 o 
  -5   1   5     1059.37     1104.00     20.33 o 
  -4   1   5      733.20      694.16     14.39 o 
  -3   1   5     9789.76    10433.66    130.30 o 
  -2   1   5     3193.70     3157.13     38.22 o 
  -1   1   5    10880.21    10864.23     95.35 o 
   0   1   5       13.45       18.99      3.92 o 
   1   1   5    28742.30    29383.88    389.22 o 
   2   1   5     2100.02     2132.98     30.47 o 
   3   1   5     1227.48     1210.57     18.80 o 
   4   1   5     4307.49     4380.49     47.93 o 
   5   1   5      471.36      480.09     21.60 o 
   6   1   5     2750.33     2989.27     68.96 o 
   7   1   5       87.16      148.81     29.58 o 
   8   1   5     1060.00      930.26     63.02 o 
  -9   2   5       24.78       19.98     12.10 o 
  -8   2   5     3072.96     3127.31     46.02 o 
  -7   2   5      255.98      299.85     13.15 o 
  -6   2   5     3729.69     3612.24     49.71 o 
  -5   2   5     2513.04     2508.68     38.36 o 
  -4   2   5      803.29      802.65     15.28 o 
  -3   2   5    10949.59    11017.87    110.75 o 
  -2   2   5      150.21      156.00      6.65 o 
  -1   2   5     6786.96     6726.02     71.15 o 
   0   2   5      857.77      810.45     14.10 o 
   1   2   5     3512.09     3536.40     45.92 o 
   2   2   5     3300.34     3344.58     35.97 o 
   3   2   5       72.49       73.83      6.73 o 
   4   2   5     4358.90     4311.67     69.40 o 
   5   2   5      126.12      131.74     12.72 o 
   6   2   5     1157.20     1142.29     62.30 o 
   7   2   5      838.35      821.50     55.49 o 
   8   2   5       53.14       67.05     27.30 o 
 -10   3   5     1179.23     1095.38     69.16 o 
  -9   3   5      322.38      325.16     16.22 o 
  -8   3   5      497.44      487.30     23.50 o 
  -7   3   5     1064.02     1054.74     20.67 o 
  -6   3   5      586.58      555.34     13.89 o 
  -5   3   5     4604.55     4611.76     46.66 o 
  -4   3   5     2166.80     2283.76     30.13 o 
  -3   3   5     5590.98     5790.13     72.73 o 
  -2   3   5     2360.98     2234.97     28.97 o 
  -1   3   5     1009.87      935.59     14.59 o 
   0   3   5    16217.71    16825.51    143.17 o 
   1   3   5        4.12        2.17      2.79 o 
   2   3   5     3458.51     3423.77     45.06 o 
   3   3   5       97.47       95.69      9.48 o 
   4   3   5     3098.40     2907.62     51.06 o 
   5   3   5      959.82      995.95     29.28 o 
   6   3   5      127.67      131.39     18.76 o 
   7   3   5     1264.69     1324.44     74.22 o 
   8   3   5        0.34        2.43     23.90 o 
 -10   4   5      533.59      578.77     21.89 o 
  -9   4   5     1337.33     1331.79     29.26 o 
  -8   4   5      439.94      435.65     14.87 o 
  -7   4   5     2468.13     2371.79     37.20 o 
  -6   4   5        5.55        8.06      3.52 o 
  -5   4   5     2068.32     2093.50     30.51 o 
  -4   4   5     1064.28     1124.23     19.36 o 
  -3   4   5     1753.64     1758.20     23.76 o 
  -2   4   5     4670.63     4960.02     49.78 o 
  -1   4   5       37.90       48.87      5.67 o 
   0   4   5     4190.17     4111.46     51.33 o 
   1   4   5        3.08        5.58      3.75 o 
   2   4   5     1082.36     1079.02     36.88 o 
   3   4   5     2502.96     2444.82     64.28 o 
   4   4   5      346.88      332.60     17.30 o 
   5   4   5      657.96      656.49     25.13 o 
   6   4   5       10.11       -0.11     17.88 o 
   7   4   5     1147.16     1275.15     76.39 o 
 -10   5   5       99.55      111.93     13.98 o 
  -9   5   5     1338.19     1304.70     35.04 o 
  -8   5   5       21.31       10.53      5.04 o 
  -7   5   5     2354.81     2299.22     32.36 o 
  -6   5   5      991.66      992.67     26.63 o 
  -5   5   5     1315.82     1289.51     30.41 o 
  -4   5   5     2225.88     2234.26     29.84 o 
  -3   5   5      190.64      202.01      7.52 o 
  -2   5   5     1887.00     1803.90     23.40 o 
  -1   5   5      200.09      208.40      8.79 o 
   0   5   5     2045.99     2117.29     26.75 o 
   1   5   5     1468.01     1494.12     32.38 o 
   2   5   5      442.66      442.25     22.44 o 
   3   5   5     1037.80     1049.63     31.98 o 
   4   5   5        9.35        6.31      6.83 o 
   5   5   5      883.26      924.27     27.41 o 
   6   5   5      700.04      735.75     30.12 o 
 -10   6   5      116.82      108.80     11.24 o 
  -9   6   5     1321.20     1318.88     26.59 o 
  -8   6   5      396.87      433.07     17.14 o 
  -7   6   5     1151.35     1197.85     21.98 o 
  -6   6   5     1527.80     1434.62     26.05 o 
  -5   6   5       12.71        6.55      4.13 o 
  -4   6   5     4491.81     4551.06     49.96 o 
  -3   6   5     1155.06     1149.80     25.86 o 
  -2   6   5     2639.10     2612.97     32.19 o 
  -1   6   5      932.20      978.31     24.29 o 
   0   6   5     1005.53      940.39     18.33 o 
   1   6   5       31.86       28.40      9.38 o 
   2   6   5       28.17       40.04      8.49 o 
   3   6   5     2114.90     2055.15     42.52 o 
   4   6   5      920.03      911.10     26.36 o 
   5   6   5      106.81      106.46     12.86 o 
   6   6   5      669.01      705.11     31.80 o 
  -9   7   5      333.84      358.64     15.18 o 
  -8   7   5      312.19      344.14     13.80 o 
  -7   7   5       69.66       62.39      6.53 o 
  -6   7   5     1677.34     1648.45     29.63 o 
  -5   7   5     1040.39     1010.45     19.74 o 
  -4   7   5     1787.83     1838.22     29.11 o 
  -3   7   5     3478.86     3395.03     50.45 o 
  -2   7   5        0.77        0.91      2.93 o 
  -1   7   5      898.34      913.51     22.27 o 
   0   7   5      334.77      334.45     11.45 o 
   1   7   5     2280.39     2249.02     40.13 o 
   2   7   5      656.11      596.66     21.06 o 
   3   7   5      731.47      733.91     32.82 o 
   4   7   5      762.45      756.67     35.88 o 
   5   7   5        5.24        0.29     10.32 o 
  -9   8   5        3.16       -1.98      5.72 o 
  -8   8   5      727.99      783.27     19.05 o 
  -7   8   5      396.30      396.74     16.39 o 
  -6   8   5      929.96      926.23     25.27 o 
  -5   8   5     1192.60     1224.73     24.19 o 
  -4   8   5       53.70       45.64      8.06 o 
  -3   8   5      997.99     1011.56     25.39 o 
  -2   8   5       78.66       83.50      6.87 o 
  -1   8   5     1013.26      926.79     23.86 o 
   0   8   5      480.44      473.63     14.90 o 
   1   8   5      104.33      107.08      9.62 o 
   2   8   5      811.51      805.74     23.87 o 
   3   8   5       20.23       44.14     14.11 o 
   4   8   5      497.82      505.56     32.91 o 
  -9   9   5       97.75      114.65     10.25 o 
  -8   9   5      213.67      204.36     11.91 o 
  -7   9   5     1045.46     1027.82     29.19 o 
  -6   9   5        4.81        5.29      5.46 o 
  -5   9   5      569.03      589.55     15.05 o 
  -4   9   5       50.95       42.13      8.65 o 
  -3   9   5      765.36      779.31     29.78 o 
  -2   9   5      556.62      590.48     16.61 o 
  -1   9   5        7.30       12.71      5.94 o 
   0   9   5      777.56      759.70     20.03 o 
   1   9   5        1.08       -1.96      5.63 o 
   2   9   5      919.44      948.64     29.41 o 
   3   9   5      311.59      278.10     30.87 o 
  -8  10   5       10.58       10.43      6.48 o 
  -7  10   5      714.07      726.87     44.54 o 
  -6  10   5       50.12       59.65      7.45 o 
  -5  10   5      773.40      843.14     31.75 o 
  -4  10   5     1030.81     1048.39     43.97 o 
  -3  10   5       52.90       50.07     14.90 o 
  -2  10   5      575.96      588.59     18.54 o 
  -1  10   5        1.05        1.33      6.78 o 
   0  10   5      855.94      861.34     24.26 o 
   1  10   5      183.46      227.08     17.64 o 
  -7  11   5      539.82      518.30     29.96 o 
  -6  11   5      462.25      447.57     23.22 o 
  -5  11   5      108.71      100.40     22.94 o 
  -4  11   5      863.55      923.38     43.18 o 
  -3  11   5        0.48       -3.53     10.61 o 
  -2  11   5      611.69      641.76     21.79 o 
  -1  11   5      351.31      316.45     22.97 o 
   0  11   5      219.21      218.51     17.65 o 
  -5  12   5        7.24       10.43     15.43 o 
  -4  12   5      500.80      564.82     59.72 o 
   3 -12   6      676.14      676.44     35.02 o 
   4 -12   6        6.19       -6.07      7.47 o 
   5 -12   6      443.30      453.70     23.39 o 
   0 -11   6       13.51        7.16     10.24 o 
   1 -11   6      544.93      540.84     39.67 o 
   2 -11   6       23.42       25.39     14.71 o 
   3 -11   6      811.86      841.01     34.07 o 
   4 -11   6      365.85      377.89     27.55 o 
   5 -11   6       74.79       78.80      9.08 o 
   6 -11   6      745.38      807.66     24.58 o 
   7 -11   6        0.20        3.91      7.17 o 
  -2 -10   6       11.21        1.28     10.18 o 
  -1 -10   6     1044.95     1075.85     38.03 o 
   0 -10   6      130.64      106.22     14.15 o 
   1 -10   6      679.98      687.50     25.68 o 
   2 -10   6      568.92      608.74     22.55 o 
   3 -10   6      102.10      102.68      9.80 o 
   4 -10   6     1052.07     1060.13     27.86 o 
   5 -10   6       14.55       19.59      6.23 o 
   6 -10   6     1323.26     1338.13     29.04 o 
   7 -10   6      196.17      206.96     13.70 o 
   8 -10   6      277.66      274.88     16.43 o 
  -3  -9   6     1240.68     1204.31     38.52 o 
  -2  -9   6       84.42       69.38     20.30 o 
  -1  -9   6     1232.31     1239.13     43.82 o 
   0  -9   6      860.77      913.04     30.40 o 
   1  -9   6       27.24       23.79      8.09 o 
   2  -9   6     1090.78     1055.37     24.64 o 
   3  -9   6       89.85       96.82      8.73 o 
   4  -9   6     1170.66     1200.46     27.40 o 
   5  -9   6      490.15      491.96     16.44 o 
   6  -9   6      576.13      583.86     18.37 o 
   7  -9   6      648.90      654.49     21.07 o 
   8  -9   6       18.67       15.50      7.56 o 
  -4  -8   6      139.43      107.39     27.94 o 
  -3  -8   6      858.06      869.41     30.87 o 
  -2  -8   6      818.58      826.96     27.90 o 
  -1  -8   6       71.15       67.42      9.93 o 
   0  -8   6     1841.85     1761.04     50.63 o 
   1  -8   6      109.27      115.67      9.69 o 
   2  -8   6     1275.78     1276.45     26.38 o 
   3  -8   6      460.69      459.69     15.07 o 
   4  -8   6      721.92      729.60     20.55 o 
   5  -8   6     1031.41     1039.96     23.01 o 
   6  -8   6       18.09       17.06      5.51 o 
   7  -8   6      479.02      475.57     18.18 o 
   8  -8   6      247.94      246.37     15.34 o 
   9  -8   6      454.78      435.08     20.57 o 
  -5  -7   6      295.34      306.29     23.33 o 
  -4  -7   6     1102.52     1077.05     34.93 o 
  -3  -7   6       60.66       76.43     11.68 o 
  -2  -7   6     1962.34     1993.91     43.05 o 
  -1  -7   6      559.89      549.88     20.16 o 
   0  -7   6      697.13      695.08     20.65 o 
   1  -7   6      956.59      934.91     25.41 o 
   2  -7   6     1143.42     1117.84     23.90 o 
   3  -7   6     2492.75     2403.18     38.92 o 
   4  -7   6       11.38        6.45      4.28 o 
   5  -7   6     1353.81     1270.52     25.58 o 
   6  -7   6      237.11      245.76     15.00 o 
   7  -7   6      398.36      411.12     16.93 o 
   8  -7   6     1181.59     1056.61     29.51 o 
   9  -7   6       46.82       40.60      8.98 o 
  -6  -6   6      450.02      417.57     49.96 o 
  -5  -6   6      153.69      152.61     16.98 o 
  -4  -6   6     1347.67     1380.47     37.93 o 
  -3  -6   6       87.00       90.83     11.99 o 
  -2  -6   6      226.44      252.85     19.15 o 
  -1  -6   6     4489.54     4299.93     55.78 o 
   0  -6   6      261.47      259.33     11.27 o 
   1  -6   6     2990.79     2990.87     45.21 o 
   2  -6   6      141.95      109.90      8.24 o 
   3  -6   6     2228.37     2173.03     36.04 o 
   4  -6   6      269.11      256.13     17.31 o 
   5  -6   6     2254.86     2236.62     53.50 o 
   6  -6   6     3423.02     3218.73     54.10 o 
   7  -6   6      118.11      137.91      9.94 o 
   8  -6   6     1493.71     1422.62     28.89 o 
   9  -6   6       15.47       12.98      6.78 o 
  -6  -5   6      707.89      640.70     56.52 o 
  -5  -5   6      158.33      158.51     25.79 o 
  -4  -5   6     1866.59     1866.73     43.07 o 
  -3  -5   6     3329.12     3279.91     57.62 o 
  -2  -5   6     1656.59     1689.72     36.62 o 
  -1  -5   6     3763.34     3691.61     48.90 o 
   0  -5   6        0.48        7.29      3.72 o 
   1  -5   6     1401.17     1350.72     26.07 o 
   2  -5   6     1366.14     1335.61     25.82 o 
   3  -5   6     1904.22     1815.25     28.67 o 
   4  -5   6     2416.20     2287.42     30.54 o 
   5  -5   6      247.94      240.85     10.27 o 
   6  -5   6     2346.17     2335.08     34.40 o 
   7  -5   6      471.90      475.59     15.56 o 
   8  -5   6     1087.30     1117.34     25.59 o 
   9  -5   6      786.04      758.07     23.66 o 
  -7  -4   6      159.48      192.42     36.80 o 
  -6  -4   6      788.64      770.61     54.92 o 
  -5  -4   6     2815.65     2839.01    166.12 o 
  -4  -4   6      684.49      685.49     24.30 o 
  -3  -4   6      980.40     1027.90     23.60 o 
  -2  -4   6      865.02      845.50     19.96 o 
  -1  -4   6     3734.80     3640.44     49.53 o 
   0  -4   6     2500.14     2489.30     35.14 o 
   1  -4   6     1670.32     1616.42     28.95 o 
   2  -4   6     6172.02     6103.37    124.68 o 
   3  -4   6      159.99      154.00     10.35 o 
   4  -4   6     1914.99     1868.86     38.27 o 
   5  -4   6     1716.87     1674.23     26.47 o 
   6  -4   6     1615.74     1534.53     26.68 o 
   7  -4   6     2312.90     2239.69     35.55 o 
   8  -4   6      357.97      317.82     14.96 o 
   9  -4   6     1235.16     1267.75     40.44 o 
  -8  -3   6      635.89      647.77     59.72 o 
  -7  -3   6     1174.71     1168.36     70.20 o 
  -6  -3   6       63.79       57.03     18.94 o 
  -5  -3   6     4023.34     4149.47    219.65 o 
  -4  -3   6     1419.01     1401.11     29.15 o 
  -3  -3   6     2470.11     2498.78     38.94 o 
  -2  -3   6     3556.13     3572.25     47.48 o 
  -1  -3   6     4551.42     4819.40     57.27 o 
   0  -3   6     3646.15     3486.38     43.83 o 
   1  -3   6      125.70      141.33      8.73 o 
   2  -3   6     8637.48     8819.16     89.40 o 
   3  -3   6      455.39      436.61     13.30 o 
   4  -3   6     1159.46     1167.58     20.01 o 
   5  -3   6     2911.49     2915.61     37.64 o 
   6  -3   6      714.63      691.28     17.44 o 
   7  -3   6     2317.87     2330.82     36.26 o 
   8  -3   6       75.29       73.96     11.24 o 
   9  -3   6      717.78      710.07     65.27 o 
  -8  -2   6      163.10      169.30     32.98 o 
  -7  -2   6     1900.18     1860.21     85.94 o 
  -6  -2   6      227.18      208.32     31.12 o 
  -5  -2   6     2569.14     2737.01     64.59 o 
  -4  -2   6      643.28      720.93     19.78 o 
  -3  -2   6      278.41      272.76      9.83 o 
  -2  -2   6     4483.75     4533.49     55.36 o 
  -1  -2   6      185.94      198.58      9.09 o 
   0  -2   6     7483.29     7498.23     79.07 o 
   1  -2   6     1457.89     1495.13     27.17 o 
   2  -2   6     1802.96     1759.42     23.40 o 
   3  -2   6      615.19      573.21     14.86 o 
   4  -2   6      795.09      788.20     17.22 o 
   5  -2   6     5840.22     5891.27     62.54 o 
   6  -2   6        9.51        5.43      4.27 o 
   7  -2   6     1622.78     1628.66     38.50 o 
   8  -2   6      340.88      401.74     54.61 o 
   9  -2   6      147.82      170.44     22.35 o 
  -8  -1   6       54.94       14.04     17.03 o 
  -7  -1   6     1317.78     1388.55     70.51 o 
  -6  -1   6      900.91      891.20     63.74 o 
  -5  -1   6     1298.78     1350.67     32.12 o 
  -4  -1   6     3488.21     3481.80     35.10 o 
  -3  -1   6       55.56       56.23      4.79 o 
  -2  -1   6    13194.24    13859.49    101.93 o 
  -1  -1   6      430.42      570.03     12.12 o 
   0  -1   6     5013.83     5067.36     50.17 o 
   1  -1   6     7904.11     8409.49     86.33 o 
   2  -1   6     1767.73     1861.90     22.01 o 
   3  -1   6     1527.13     1552.40     32.13 o 
   4  -1   6        2.79        3.97      3.46 o 
   5  -1   6     5040.08     5204.52     57.09 o 
   6  -1   6      261.25      271.91     26.08 o 
   7  -1   6      513.28      553.07     29.15 o 
   8  -1   6     1288.01     1259.97     69.89 o 
   9  -1   6       15.09       46.51     24.05 o 
  -9   0   6     1068.52     1156.33     73.50 o 
  -8   0   6      703.20      722.33     35.48 o 
  -7   0   6     1150.13     1166.90     41.21 o 
  -6   0   6     3316.82     3351.01     50.04 o 
  -5   0   6        1.37        2.70      3.89 o 
  -4   0   6     1657.85     1563.65     27.52 o 
  -3   0   6       49.28       61.11      4.43 o 
  -2   0   6     4531.36     4786.84     52.99 o 
  -1   0   6     5289.38     5333.72     52.52 o 
   0   0   6       34.53       32.09      3.66 o 
   1   0   6     9562.70     9579.29     86.12 o 
   2   0   6      575.72      533.56     10.46 o 
   3   0   6     3859.94     3824.60     42.21 o 
   4   0   6     3145.88     3163.57     32.35 o 
   5   0   6     1536.70     1493.99     42.18 o 
   6   0   6     1891.16     1984.01     64.49 o 
   7   0   6       90.17       51.72     21.27 o 
   8   0   6     1997.51     1881.94     88.16 o 
   9   0   6      169.24      192.47     38.87 o 
  -9   1   6      309.25      245.16     25.63 o 
  -8   1   6     2853.56     2868.17     73.27 o 
  -7   1   6        4.12        4.29      5.55 o 
  -6   1   6     6255.21     6214.80     68.14 o 
  -5   1   6     1490.17     1507.08     28.43 o 
  -4   1   6     2343.40     2282.09     32.73 o 
  -3   1   6     3684.73     3758.28     41.38 o 
  -2   1   6     4418.32     4603.34     63.37 o 
  -1   1   6     8124.45     8199.96    111.12 o 
   0   1   6       24.29       32.56      4.58 o 
   1   1   6     9031.36     9688.00     98.24 o 
   2   1   6      395.69      356.55      9.31 o 
   3   1   6      156.62      174.98      7.65 o 
   4   1   6     3089.06     3073.22     51.68 o 
   5   1   6      117.17       97.55     14.26 o 
   6   1   6     1944.11     1953.63     82.22 o 
   7   1   6      561.68      520.85     47.07 o 
   8   1   6      560.56      699.74     58.27 o 
  -9   2   6        0.82       -4.69     10.18 o 
  -8   2   6     2872.11     2925.91     50.26 o 
  -7   2   6      481.79      467.48     17.43 o 
  -6   2   6     1116.34     1103.43     22.31 o 
  -5   2   6     2437.54     2382.03     37.99 o 
  -4   2   6       87.38       85.06      6.26 o 
  -3   2   6     8287.21     8421.80     89.01 o 
  -2   2   6      542.06      561.44     12.94 o 
  -1   2   6     5399.49     5433.64     76.03 o 
   0   2   6      447.66      401.69     10.41 o 
   1   2   6     1182.48     1137.89     23.55 o 
   2   2   6     1346.00     1281.98     22.76 o 
   3   2   6        1.88        1.42      4.47 o 
   4   2   6     4814.77     4967.08     73.67 o 
   5   2   6      507.51      504.27     21.05 o 
   6   2   6      210.89      232.16     34.32 o 
   7   2   6      704.77      763.33     56.93 o 
   8   2   6       17.73       49.91     25.50 o 
  -9   3   6      416.09      422.57     18.31 o 
  -8   3   6      744.46      813.68     22.69 o 
  -7   3   6      572.46      557.64     16.60 o 
  -6   3   6        2.57        2.29      3.77 o 
  -5   3   6     3013.19     3037.08     38.33 o 
  -4   3   6     1279.14     1273.58     23.68 o 
  -3   3   6     2717.42     2728.93     36.59 o 
  -2   3   6     1947.97     1842.91     33.07 o 
  -1   3   6      691.53      718.88     13.77 o 
   0   3   6     3112.90     2907.24     37.09 o 
   1   3   6       24.84       24.31      4.20 o 
   2   3   6     3769.97     3860.21     57.29 o 
   3   3   6     1600.72     1509.76     53.52 o 
   4   3   6     1406.64     1421.29     34.06 o 
   5   3   6      784.35      784.41     27.77 o 
   6   3   6       65.12       68.14     15.80 o 
   7   3   6     1160.86     1260.34     75.05 o 
  -9   4   6     1040.18     1023.33     26.13 o 
  -8   4   6      147.76      143.82     11.12 o 
  -7   4   6     1737.78     1695.69     39.81 o 
  -6   4   6     1058.17     1119.39     21.72 o 
  -5   4   6     1873.77     1865.15     31.78 o 
  -4   4   6      754.57      751.52     17.38 o 
  -3   4   6     1109.94     1128.29     28.33 o 
  -2   4   6     1516.44     1511.50     18.83 o 
  -1   4   6       12.10       10.82      3.20 o 
   0   4   6     3240.91     3136.61     39.57 o 
   1   4   6     2284.03     2258.00     30.04 o 
   2   4   6     1416.41     1351.81     29.48 o 
   3   4   6     3618.40     3451.33     56.92 o 
   4   4   6       76.21       82.52     11.03 o 
   5   4   6      840.82      868.81     40.99 o 
   6   4   6       44.92       41.61     21.39 o 
   7   4   6      843.14      993.43     70.61 o 
  -9   5   6     1493.48     1517.75     32.78 o 
  -8   5   6      144.97      140.95     10.15 o 
  -7   5   6     1500.77     1419.67     24.70 o 
  -6   5   6     2225.00     2172.49     29.94 o 
  -5   5   6      384.61      393.40     12.79 o 
  -4   5   6     2350.54     2366.16     32.01 o 
  -3   5   6        8.84        7.14      3.00 o 
  -2   5   6     2523.33     2468.57     29.57 o 
  -1   5   6      217.14      201.42      7.66 o 
   0   5   6     1958.95     1915.20     26.53 o 
   1   5   6     3050.89     3020.16     48.15 o 
   2   5   6        0.38       -1.78      4.74 o 
   3   5   6     2280.41     2145.85     43.42 o 
   4   5   6      367.97      368.93     28.34 o 
   5   5   6      425.26      420.98     22.62 o 
   6   5   6      557.56      557.86     35.81 o 
  -9   6   6      623.49      584.12     18.57 o 
  -8   6   6      678.64      674.43     18.68 o 
  -7   6   6        3.67        5.23      4.43 o 
  -6   6   6     3091.51     3099.42     42.99 o 
  -5   6   6       25.66       20.04      4.77 o 
  -4   6   6     2206.18     2142.56     33.98 o 
  -3   6   6     2348.39     2319.05     35.21 o 
  -2   6   6      248.32      244.30     15.16 o 
  -1   6   6     1591.45     1605.30     23.40 o 
   0   6   6        9.20       11.81      4.31 o 
   1   6   6     4578.21     4583.41     66.55 o 
   2   6   6      780.13      789.69     29.31 o 
   3   6   6      928.96      915.83     28.21 o 
   4   6   6     1031.84      967.34     51.66 o 
   5   6   6       15.08       11.76      9.74 o 
  -9   7   6        3.50        2.69      6.32 o 
  -8   7   6      755.66      776.02     19.36 o 
  -7   7   6       85.18       90.26      8.42 o 
  -6   7   6     1462.24     1451.17     30.50 o 
  -5   7   6     1428.60     1434.81     28.21 o 
  -4   7   6      262.52      267.66     13.87 o 
  -3   7   6     2237.03     2191.83     54.05 o 
  -2   7   6        2.70        1.85      4.37 o 
  -1   7   6     1826.15     1897.13     32.71 o 
   0   7   6      855.72      873.90     22.70 o 
   1   7   6      750.35      756.20     22.57 o 
   2   7   6     1389.40     1354.31     33.31 o 
   3   7   6       23.29       12.97      8.28 o 
   4   7   6      623.52      648.70     35.61 o 
   5   7   6       23.98        7.86     14.03 o 
  -9   8   6      103.46       98.49     17.30 o 
  -8   8   6      201.17      199.14     12.37 o 
  -7   8   6     1490.62     1451.56     32.67 o 
  -6   8   6      439.64      463.85     17.36 o 
  -5   8   6     1387.21     1379.07     25.81 o 
  -4   8   6        0.05       -2.40      3.93 o 
  -3   8   6     1418.61     1389.89     25.76 o 
  -2   8   6      536.56      518.78     25.89 o 
  -1   8   6      627.96      639.17     16.61 o 
   0   8   6     2371.55     2331.93     37.46 o 
   1   8   6      241.88      240.50     14.58 o 
   2   8   6      717.01      640.11     23.42 o 
   3   8   6       14.91        8.07      8.93 o 
   4   8   6      198.74      197.64     23.53 o 
  -8   9   6      199.90      185.14     11.99 o 
  -7   9   6      827.17      840.00     27.81 o 
  -6   9   6       42.62       34.43     10.32 o 
  -5   9   6      374.60      394.32     14.33 o 
  -4   9   6      418.49      420.43     13.27 o 
  -3   9   6      338.59      351.40     13.51 o 
  -2   9   6      898.52      985.17     31.74 o 
  -1   9   6       27.86       24.12      7.09 o 
   0   9   6      988.36     1010.84     24.60 o 
   1   9   6       17.38        9.94      7.75 o 
   2   9   6      187.63      197.79     25.77 o 
  -8  10   6       18.78       15.54      8.36 o 
  -7  10   6      813.46      841.59     33.47 o 
  -6  10   6      177.37      182.82     11.57 o 
  -5  10   6      519.79      535.38     23.37 o 
  -4  10   6     1116.82     1113.13     32.88 o 
  -3  10   6        0.46        5.30      6.08 o 
  -2  10   6      709.23      719.51     31.29 o 
  -1  10   6       47.26       31.47      8.52 o 
   0  10   6      535.69      552.83     20.76 o 
   1  10   6      300.51      295.49     18.58 o 
  -6  11   6      495.06      543.21     24.47 o 
  -5  11   6        5.00        1.15     13.55 o 
  -4  11   6     1021.30     1030.88    120.70 o 
  -3  11   6       22.41       21.24      7.36 o 
  -2  11   6      376.01      383.22     18.60 o 
  -1  11   6      326.84      325.43     19.65 o 
   0 -11   7        4.64        6.04     15.02 o 
   1 -11   7      548.72      572.77     26.83 o 
   2 -11   7      143.46      126.56     16.57 o 
   3 -11   7      462.74      438.26     21.30 o 
   4 -11   7      655.97      623.99     20.41 o 
   5 -11   7       43.28       31.73      8.40 o 
   6 -11   7      478.85      517.54     19.96 o 
  -1 -10   7      617.46      633.68     44.39 o 
   0 -10   7      515.00      517.21     25.72 o 
   1 -10   7      433.12      402.51     22.08 o 
   2 -10   7      717.66      745.41     26.61 o 
   3 -10   7        7.15        6.33      6.50 o 
   4 -10   7      964.27     1011.69     24.53 o 
   5 -10   7      249.92      248.43     13.71 o 
   6 -10   7      860.79      907.39     24.82 o 
   7 -10   7      561.42      552.16     21.08 o 
  -3  -9   7     1000.05     1008.32     36.46 o 
  -2  -9   7      327.14      304.46     21.04 o 
  -1  -9   7      568.46      554.27     25.25 o 
   0  -9   7      507.34      505.36     23.96 o 
   1  -9   7       15.27       23.45      8.41 o 
   2  -9   7      812.66      820.23     23.22 o 
   3  -9   7      335.32      341.73     15.46 o 
   4  -9   7      946.31      987.03     23.38 o 
   5  -9   7      744.28      741.99     20.79 o 
   6  -9   7       73.01       84.11     15.71 o 
   7  -9   7      609.25      615.24     21.73 o 
   8  -9   7       63.97       37.78      9.17 o 
  -4  -8   7      703.96      712.61     31.17 o 
  -3  -8   7      231.73      256.34     20.61 o 
  -2  -8   7      816.45      824.50     29.03 o 
  -1  -8   7        9.89        9.28      7.40 o 
   0  -8   7     1944.85     1940.96     46.37 o 
   1  -8   7       21.83       27.49      6.76 o 
   2  -8   7     1431.72     1386.82     36.92 o 
   3  -8   7     1229.58     1195.89     37.26 o 
   4  -8   7      255.68      252.76     12.53 o 
   5  -8   7     1038.74     1046.40     24.62 o 
   6  -8   7      188.44      195.15     20.22 o 
   7  -8   7      610.68      564.49     25.25 o 
   8  -8   7      163.10      201.88     14.78 o 
   9  -8   7      302.08      314.77     23.67 o 
  -5  -7   7      179.36      165.44     23.64 o 
  -4  -7   7     1320.29     1337.05     40.07 o 
  -3  -7   7       19.34       -6.32      7.66 o 
  -2  -7   7     1342.51     1319.62     35.08 o 
  -1  -7   7       34.92       38.69     12.56 o 
   0  -7   7      915.42      897.45     35.40 o 
   1  -7   7      796.32      742.85     20.91 o 
   2  -7   7      563.11      559.84     17.67 o 
   3  -7   7     2932.13     2918.69     47.15 o 
   4  -7   7       69.58       84.12      8.24 o 
   5  -7   7      865.15      849.99     50.83 o 
   6  -7   7      761.26      782.09     22.75 o 
   7  -7   7      226.92      231.02     14.51 o 
   8  -7   7      986.56     1002.58     27.81 o 
   9  -7   7       10.82        7.79      8.09 o 
  -5  -6   7        4.22       -8.21     10.23 o 
  -4  -6   7     1644.46     1550.56     41.43 o 
  -3  -6   7      369.69      362.81     20.37 o 
  -2  -6   7      949.77      882.05     26.98 o 
  -1  -6   7     3307.55     3277.11     47.50 o 
   0  -6   7      800.52      782.78     19.69 o 
   1  -6   7     3793.03     3587.20     53.80 o 
   2  -6   7      276.43      260.76     12.50 o 
   3  -6   7     2437.02     2367.06     40.59 o 
   4  -6   7      764.51      753.09     19.13 o 
   5  -6   7     1108.89     1058.08     23.96 o 
   6  -6   7     4101.55     4058.06     65.79 o 
   7  -6   7       57.64       41.31     10.07 o 
   8  -6   7      719.44      743.20     21.18 o 
   9  -6   7       47.58       48.68      9.04 o 
  -6  -5   7      957.52     1036.07     69.47 o 
  -5  -5   7      368.43      337.35     27.62 o 
  -4  -5   7     1683.37     1683.21     41.63 o 
  -3  -5   7     1597.12     1557.20     37.41 o 
  -2  -5   7     1093.58     1050.50     24.29 o 
  -1  -5   7     5020.57     4947.94     69.77 o 
   0  -5   7      363.20      353.43     12.99 o 
   1  -5   7     1385.07     1358.82     42.26 o 
   2  -5   7     2631.02     2547.95     41.76 o 
   3  -5   7     1723.70     1702.22     29.08 o 
   4  -5   7     4212.51     4133.66     53.98 o 
   5  -5   7        4.33        3.46      4.03 o 
   6  -5   7     2029.66     2095.38     33.05 o 
   7  -5   7      118.79      124.18     10.10 o 
   8  -5   7      649.59      657.48     19.95 o 
   9  -5   7      761.28      743.62     22.87 o 
  -7  -4   7      447.02      506.19     54.35 o 
  -6  -4   7      615.56      620.31     54.71 o 
  -5  -4   7     2197.65     2298.84     96.52 o 
  -4  -4   7      196.29      185.55     15.52 o 
  -3  -4   7     2169.78     2132.50     37.13 o 
  -2  -4   7       20.36       29.19      6.06 o 
  -1  -4   7     2983.14     2965.94     42.44 o 
   0  -4   7     3016.46     3025.29     41.90 o 
   1  -4   7       53.62       46.39      6.56 o 
   2  -4   7     6706.15     6471.51    104.76 o 
   3  -4   7      125.43      119.46      7.17 o 
   4  -4   7     2027.15     1985.56     28.84 o 
   5  -4   7     1799.71     1750.36     27.94 o 
   6  -4   7     1447.05     1431.72     26.27 o 
   7  -4   7     1395.56     1424.00     31.18 o 
   8  -4   7       39.15       37.89     10.07 o 
   9  -4   7     1228.53     1202.69     48.20 o 
  -7  -3   7     1879.98     1877.60     92.24 o 
  -6  -3   7        3.17       -9.03     14.04 o 
  -5  -3   7     2914.81     2872.89    104.73 o 
  -4  -3   7       55.64       56.91      8.42 o 
  -3  -3   7     2090.99     2092.74     36.20 o 
  -2  -3   7     2647.68     2586.41     50.82 o 
  -1  -3   7      651.24      616.92     16.38 o 
   0  -3   7     5778.18     5841.12     70.65 o 
   1  -3   7      122.88      125.47      9.31 o 
   2  -3   7     3419.56     3434.25     43.04 o 
   3  -3   7      379.85      406.56     11.45 o 
   4  -3   7     1175.47     1163.59     22.61 o 
   5  -3   7     3639.15     3549.20     44.18 o 
   6  -3   7       95.51       93.44      8.16 o 
   7  -3   7     1365.49     1389.89     27.36 o 
   8  -3   7      200.93      245.86     29.24 o 
   9  -3   7      729.24      772.35     43.51 o 
  -8  -2   7        7.26       14.35     19.87 o 
  -7  -2   7     1942.09     1819.17     86.82 o 
  -6  -2   7      275.37      303.50     36.60 o 
  -5  -2   7     1447.75     1499.32     46.89 o 
  -4  -2   7     1480.68     1559.20     36.32 o 
  -3  -2   7     1132.39     1074.26     23.77 o 
  -2  -2   7    12477.61    12784.48    115.34 o 
  -1  -2   7      356.49      377.03     12.45 o 
   0  -2   7     4872.80     4687.04     66.23 o 
   1  -2   7      606.21      590.01     14.14 o 
   2  -2   7     4055.24     3899.59     42.82 o 
   3  -2   7     1386.68     1505.69     31.73 o 
   4  -2   7      639.51      605.79     15.57 o 
   5  -2   7     5256.43     5209.01     58.17 o 
   6  -2   7       38.57       36.48      6.37 o 
   7  -2   7      573.93      616.84     30.36 o 
   8  -2   7      491.42      450.96     44.85 o 
   9  -2   7      145.51      128.16     31.38 o 
  -8  -1   7      365.07      378.75     45.83 o 
  -7  -1   7     1013.23     1045.36     62.09 o 
  -6  -1   7      347.22      372.51     25.84 o 
  -5  -1   7      506.97      572.19     47.87 o 
  -4  -1   7     3411.50     3363.93     59.41 o 
  -3  -1   7       33.49       31.73      4.04 o 
  -2  -1   7     4844.42     4965.11     43.54 o 
  -1  -1   7     4445.59     4551.27     37.16 o 
   0  -1   7     1223.05     1283.62     16.30 o 
   1  -1   7     4640.25     4654.76     48.28 o 
   2  -1   7       18.66       34.17      4.46 o 
   3  -1   7     6318.82     6492.93     59.03 o 
   4  -1   7      484.52      484.81     13.15 o 
   5  -1   7     3554.78     3519.79     49.01 o 
   6  -1   7      492.91      556.05     27.56 o 
   7  -1   7      175.35      225.76     34.07 o 
   8  -1   7     1378.17     1448.68     77.11 o 
   9  -1   7       15.78      -18.89     18.89 o 
  -9   0   7      965.47      983.89     67.00 o 
  -8   0   7     1183.66     1164.28     68.49 o 
  -7   0   7      207.03      220.01     23.98 o 
  -6   0   7     3277.24     3292.30     50.21 o 
  -5   0   7      214.94      212.18     10.50 o 
  -4   0   7     2662.30     2752.03     35.94 o 
  -3   0   7      523.13      520.96     12.80 o 
  -2   0   7     5107.34     5264.65     49.11 o 
  -1   0   7     5562.88     5661.20     56.71 o 
   0   0   7      152.64      148.94      6.08 o 
   1   0   7     5408.97     5534.56     50.12 o 
   2   0   7     1298.82     1381.26     18.92 o 
   3   0   7     2189.68     2200.82     29.71 o 
   4   0   7     2678.42     2794.34     41.07 o 
   5   0   7      282.90      312.27     33.70 o 
   6   0   7     1458.49     1540.40     71.80 o 
   7   0   7       65.68       67.05     20.85 o 
   8   0   7     1447.15     1602.65     83.36 o 
  -9   1   7       47.76       45.88     15.84 o 
  -8   1   7     2495.82     2430.16     66.61 o 
  -7   1   7      244.78      263.53     15.00 o 
  -6   1   7     1093.07     1083.74     26.27 o 
  -5   1   7     2090.75     2063.07     31.04 o 
  -4   1   7     1626.26     1613.63     25.19 o 
  -3   1   7     4741.97     4909.61     52.23 o 
  -2   1   7       98.15      103.38      6.31 o 
  -1   1   7     4422.39     4440.30     46.74 o 
   0   1   7      457.01      453.64     13.23 o 
   1   1   7     2584.64     2611.72     42.58 o 
   2   1   7     6593.61     6883.65     76.59 o 
   3   1   7       42.40       66.13      7.06 o 
   4   1   7     2295.78     2372.37     44.98 o 
   5   1   7       14.99       24.98     10.09 o 
   6   1   7     1023.54     1018.62     59.87 o 
   7   1   7      828.69      806.12     56.21 o 
   8   1   7      223.16      247.55     41.40 o 
  -9   2   7      128.62      137.93     20.74 o 
  -8   2   7     1230.90     1308.80     36.39 o 
  -7   2   7     1098.55     1084.61     33.15 o 
  -6   2   7      868.92      852.57     21.29 o 
  -5   2   7     2837.66     2891.25     46.23 o 
  -4   2   7      313.66      332.74     10.87 o 
  -3   2   7     2903.76     2915.76     39.78 o 
  -2   2   7      905.02      880.63     16.04 o 
  -1   2   7     2241.73     2124.34     44.93 o 
   0   2   7     2909.29     3122.73     42.35 o 
   1   2   7       85.24       74.06      6.13 o 
   2   2   7     1704.82     1652.73     28.14 o 
   3   2   7       38.18       43.21      9.54 o 
   4   2   7      929.59      937.29     27.38 o 
   5   2   7      787.38      772.23     37.71 o 
   6   2   7       78.28       85.16     26.01 o 
   7   2   7      744.00      674.76     57.50 o 
   8   2   7        0.01       -6.14     24.16 o 
  -9   3   7      646.22      684.06     25.23 o 
  -8   3   7      344.47      329.29     15.49 o 
  -7   3   7      397.36      438.00     23.95 o 
  -6   3   7        0.08       -0.54      4.04 o 
  -5   3   7     1830.29     1831.39     28.36 o 
  -4   3   7     1044.37     1031.24     22.77 o 
  -3   3   7     1755.00     1721.03     27.62 o 
  -2   3   7     2063.15     2038.82     27.10 o 
  -1   3   7      225.90      206.87      9.85 o 
   0   3   7     2281.10     2235.17     30.02 o 
   1   3   7     1629.48     1684.59     25.58 o 
   2   3   7     1466.83     1496.16     40.62 o 
   3   3   7     1258.36     1206.22     41.49 o 
   4   3   7      648.86      671.89     23.76 o 
   5   3   7      321.40      334.81     19.69 o 
   6   3   7       16.03       18.27     19.56 o 
   7   3   7     1138.36     1231.64     75.62 o 
  -9   4   7      955.33      989.54     29.32 o 
  -8   4   7       13.15       17.60      6.47 o 
  -7   4   7     1617.76     1569.73     29.20 o 
  -6   4   7     1791.99     1805.75     29.59 o 
  -5   4   7     2697.83     2686.35     41.22 o 
  -4   4   7      711.81      709.47     17.63 o 
  -3   4   7      294.95      289.75     11.95 o 
  -2   4   7     3873.16     3713.04     42.29 o 
  -1   4   7      337.05      357.30     10.80 o 
   0   4   7     4864.74     4758.99     51.91 o 
   1   4   7     4000.42     3974.77     81.02 o 
   2   4   7     1319.36     1191.62     28.68 o 
   3   4   7       39.64       41.22      8.42 o 
   4   4   7       19.58       17.77      8.25 o 
   5   4   7     1075.71     1065.15     33.92 o 
   6   4   7      318.54      306.16     28.31 o 
  -9   5   7     1247.14     1225.72     28.74 o 
  -8   5   7      303.74      300.28     17.52 o 
  -7   5   7     1297.88     1332.57     26.51 o 
  -6   5   7     1526.54     1550.41     27.16 o 
  -5   5   7        6.35        9.28      4.67 o 
  -4   5   7     1363.02     1307.41     40.92 o 
  -3   5   7      626.87      604.01     16.63 o 
  -2   5   7     1687.78     1697.19     44.18 o 
  -1   5   7     2392.00     2431.79     47.05 o 
   0   5   7      312.64      331.22     11.63 o 
   1   5   7     2297.36     2238.51     43.47 o 
   2   5   7       64.63       72.70      9.60 o 
   3   5   7     1287.79     1257.14     32.75 o 
   4   5   7      481.33      507.62     23.22 o 
   5   5   7      493.82      484.11     30.18 o 
   6   5   7      745.54      881.30     60.83 o 
  -9   6   7      387.72      337.19     16.92 o 
  -8   6   7     1165.32     1186.29     28.92 o 
  -7   6   7       21.09       12.63      5.61 o 
  -6   6   7     3557.78     3596.01     61.62 o 
  -5   6   7      108.09      119.60     15.49 o 
  -4   6   7     1052.07     1047.62     23.79 o 
  -3   6   7     2250.64     2242.27     30.18 o 
  -2   6   7      101.79       95.39      6.48 o 
  -1   6   7     1174.12     1154.72     20.37 o 
   0   6   7       12.47       11.49      4.87 o 
   1   6   7     1834.14     1818.36     37.14 o 
   2   6   7      142.84      142.06     12.76 o 
   3   6   7       32.54       37.07     10.16 o 
   4   6   7     1131.60     1088.59     45.20 o 
   5   6   7        2.79       -2.17      9.55 o 
  -9   7   7        0.22        2.00      7.30 o 
  -8   7   7      872.86      894.15     25.27 o 
  -7   7   7      188.11      206.62     17.10 o 
  -6   7   7      917.47      930.12     42.38 o 
  -5   7   7     2112.53     2157.72     42.13 o 
  -4   7   7       38.44       39.14      5.26 o 
  -3   7   7     2206.33     2247.20     29.90 o 
  -2   7   7        2.19        2.75      3.66 o 
  -1   7   7     1973.65     1989.50     32.34 o 
   0   7   7      956.74     1004.06     22.64 o 
   1   7   7      172.59      148.34     12.55 o 
   2   7   7      603.32      606.12     23.15 o 
   3   7   7        0.18       -6.14      7.63 o 
   4   7   7     1240.74     1288.69     38.37 o 
  -9   8   7      136.85      145.06     16.62 o 
  -8   8   7      444.37      445.24     17.13 o 
  -7   8   7     1478.25     1461.50     33.39 o 
  -6   8   7       45.09       38.08      7.69 o 
  -5   8   7     1031.62     1005.97     28.47 o 
  -4   8   7       43.46       47.12      7.15 o 
  -3   8   7     1620.52     1628.34     30.80 o 
  -2   8   7      769.55      826.86     18.21 o 
  -1   8   7      383.96      408.04     14.67 o 
   0   8   7     1141.12     1127.12     27.97 o 
   1   8   7       75.16       83.34     11.07 o 
   2   8   7      766.53      727.88     28.96 o 
   3   8   7      157.36      147.72     16.04 o 
  -8   9   7      137.98      116.46     10.71 o 
  -7   9   7     1059.82     1081.41     28.71 o 
  -6   9   7        7.08        6.29      6.10 o 
  -5   9   7      594.31      600.12     19.59 o 
  -4   9   7      738.23      717.81     20.12 o 
  -3   9   7      155.13      152.46     11.89 o 
  -2   9   7      688.07      746.86     27.99 o 
  -1   9   7       13.77        7.35      5.81 o 
   0   9   7     1177.85     1203.21     30.84 o 
   1   9   7      202.66      187.11     15.29 o 
   2   9   7      244.80      246.12     18.65 o 
  -7  10   7      765.46      796.43     28.01 o 
  -6  10   7      600.72      636.88     33.70 o 
  -5  10   7       68.62       72.03     11.87 o 
  -4  10   7     1255.85     1371.37     58.59 o 
  -3  10   7        6.32        3.05      6.42 o 
  -2  10   7      798.93      802.30     33.27 o 
  -1  10   7      193.32      193.02     12.40 o 
   0  10   7      353.58      368.13     18.80 o 
   1  10   7      499.20      557.65     56.93 o 
  -6  11   7      679.24      673.51     36.12 o 
  -5  11   7       18.03       18.67      8.33 o 
  -4  11   7      803.83      817.70     35.45 o 
  -3  11   7      262.33      298.91     17.84 o 
  -2  11   7      237.95      250.66     24.48 o 
   1 -11   8      579.48      586.50     28.52 o 
   2 -11   8      355.90      346.52     28.80 o 
   3 -11   8      156.18      164.91     16.78 o 
   4 -11   8      655.03      638.73     22.05 o 
   5 -11   8        1.89       -1.41      7.11 o 
   6 -11   8      349.41      384.69     24.58 o 
  -1 -10   8      414.77      407.26     27.60 o 
   0 -10   8      635.50      601.90     36.78 o 
   1 -10   8       59.14       45.94     11.61 o 
   2 -10   8     1129.30     1147.31     43.02 o 
   3 -10   8       44.09       37.79      8.87 o 
   4 -10   8      767.13      768.12     26.78 o 
   5 -10   8      245.95      265.99     15.51 o 
   6 -10   8      425.53      446.48     19.34 o 
   7 -10   8      684.20      649.32     34.83 o 
  -2  -9   8      497.15      502.22     26.48 o 
  -1  -9   8      192.01      213.96     17.71 o 
   0  -9   8     1382.83     1340.11     75.10 o 
   1  -9   8       38.29       43.35     13.08 o 
   2  -9   8      625.87      689.68     30.27 o 
   3  -9   8      766.94      781.51     30.72 o 
   4  -9   8      515.79      536.76     18.50 o 
   5  -9   8      976.71      959.14     25.03 o 
   6  -9   8       19.16       19.68      7.76 o 
   7  -9   8      742.93      754.77     24.54 o 
   8  -9   8       10.53       17.08      8.39 o 
  -3  -8   8      422.53      467.64     26.16 o 
  -2  -8   8      751.63      781.86     29.22 o 
  -1  -8   8       21.36       14.22      7.85 o 
   0  -8   8      511.42      498.21     24.09 o 
   1  -8   8      853.02      851.26     24.76 o 
   2  -8   8      612.08      580.46     20.18 o 
   3  -8   8     2010.55     2053.39     66.59 o 
   4  -8   8       23.37       18.94      6.13 o 
   5  -8   8      667.16      696.09     28.12 o 
   6  -8   8      138.56      141.53     22.63 o 
   7  -8   8      618.97      627.54     21.86 o 
   8  -8   8      513.89      546.05     22.55 o 
  -4  -7   8     1304.94     1331.35     40.99 o 
  -3  -7   8        0.23        1.94      9.65 o 
  -2  -7   8      841.25      760.56     27.44 o 
  -1  -7   8     1818.90     1840.27     55.43 o 
   0  -7   8      999.21      967.99     26.50 o 
   1  -7   8     1577.70     1549.58     40.91 o 
   2  -7   8      230.79      226.22     18.81 o 
   3  -7   8     1956.70     1924.25     42.71 o 
   4  -7   8       88.84      103.17      9.42 o 
   5  -7   8      661.27      660.62     23.09 o 
   6  -7   8     1197.00     1192.98     28.23 o 
   7  -7   8      156.26      175.61     13.59 o 
   8  -7   8      796.47      846.26     26.23 o 
   9  -7   8       25.71       14.07     21.66 o 
  -5  -6   8       13.07       21.47     14.15 o 
  -4  -6   8     1470.74     1433.36     49.78 o 
  -3  -6   8     1191.89     1165.06     34.64 o 
  -2  -6   8      398.90      368.14     20.14 o 
  -1  -6   8     2730.29     2583.58     42.15 o 
   0  -6   8      269.78      266.76     13.27 o 
   1  -6   8     2871.07     2794.89     47.45 o 
   2  -6   8      495.77      468.79     17.29 o 
   3  -6   8     2872.36     2663.99     45.90 o 
   4  -6   8     1410.83     1379.02     39.12 o 
   5  -6   8      406.16      408.85     16.41 o 
   6  -6   8     2593.46     2563.18     43.52 o 
   7  -6   8        4.26        8.97      6.68 o 
   8  -6   8      749.57      695.14     23.59 o 
   9  -6   8      286.50      290.38     16.77 o 
  -6  -5   8     1171.94     1107.50     71.90 o 
  -5  -5   8      451.36      465.73     32.35 o 
  -4  -5   8      767.00      776.51     28.67 o 
  -3  -5   8     2135.73     2152.39     70.76 o 
  -2  -5   8      400.21      406.61     21.31 o 
  -1  -5   8     4743.75     4697.53     68.64 o 
   0  -5   8      909.25      890.41     25.31 o 
   1  -5   8     2053.15     2085.00     52.87 o 
   2  -5   8     1353.02     1330.18     29.70 o 
   3  -5   8      581.62      562.34     16.46 o 
   4  -5   8     3746.70     3763.32     52.26 o 
   5  -5   8      129.13      138.38     10.60 o 
   6  -5   8     1604.78     1637.51     59.96 o 
   7  -5   8      134.42      131.90     10.68 o 
   8  -5   8      416.80      435.11     20.35 o 
   9  -5   8      832.18      888.25     39.49 o 
  -7  -4   8      315.78      321.87     46.45 o 
  -6  -4   8      457.77      493.49     51.98 o 
  -5  -4   8     1601.69     1706.65     82.79 o 
  -4  -4   8        8.56        1.87      7.21 o 
  -3  -4   8     2089.39     2106.71     47.83 o 
  -2  -4   8      184.63      174.92     11.71 o 
  -1  -4   8      997.77      978.29     22.65 o 
   0  -4   8      456.52      449.37     19.96 o 
   1  -4   8      123.74      128.41     10.33 o 
   2  -4   8     4031.46     3884.71     82.07 o 
   3  -4   8      187.13      178.57     11.76 o 
   4  -4   8     1143.20     1119.10     21.32 o 
   5  -4   8     1121.19     1106.91     22.33 o 
   6  -4   8      418.40      435.13     15.00 o 
   7  -4   8     1072.99     1111.98     25.03 o 
   8  -4   8        8.15        7.72      7.91 o 
   9  -4   8     1161.11     1197.43     49.02 o 
  -7  -3   8     1811.66     1854.27     93.58 o 
  -6  -3   8        7.31        1.45     15.17 o 
  -5  -3   8     1998.99     1769.41     80.16 o 
  -4  -3   8      598.75      607.47     23.88 o 
  -3  -3   8     1775.68     1789.83     33.91 o 
  -2  -3   8     4116.54     4062.82     55.15 o 
  -1  -3   8       63.93       61.04      7.29 o 
   0  -3   8     4271.48     4333.63     58.91 o 
   1  -3   8      650.97      644.03     19.20 o 
   2  -3   8     4309.07     4243.15     61.79 o 
   3  -3   8     1130.21     1178.22     30.47 o 
   4  -3   8     1283.54     1305.34     27.80 o 
   5  -3   8     2017.56     2047.24     31.70 o 
   6  -3   8        0.47        0.15      4.69 o 
   7  -3   8     1039.35     1077.58     27.44 o 
   8  -3   8      217.84      264.63     37.27 o 
   9  -3   8      555.23      489.36     51.15 o 
  -8  -2   8        2.15        1.45     21.27 o 
  -7  -2   8     1315.48     1140.69     68.39 o 
  -6  -2   8       96.15       79.13     22.45 o 
  -5  -2   8     2476.54     2514.92     65.26 o 
  -4  -2   8     1950.99     1936.25     53.47 o 
  -3  -2   8      183.67      185.50     11.81 o 
  -2  -2   8     4849.07     4901.31     61.93 o 
  -1  -2   8        7.25        2.48      4.08 o 
   0  -2   8     2052.83     2091.40     28.40 o 
   1  -2   8      469.12      466.89     15.19 o 
   2  -2   8     1805.17     1838.14     26.50 o 
   3  -2   8     1925.05     1882.80     27.78 o 
   4  -2   8       46.03       42.50      5.65 o 
   5  -2   8     3059.10     3153.72     59.28 o 
   6  -2   8      451.78      455.21     17.07 o 
   7  -2   8      344.50      358.31     39.07 o 
   8  -2   8      625.42      549.03     50.63 o 
   9  -2   8       94.02      147.10     34.32 o 
  -7  -1   8      726.67      718.74     53.06 o 
  -6  -1   8      768.94      880.54    113.89 o 
  -5  -1   8      247.30      263.27     28.44 o 
  -4  -1   8     5799.99     5775.75    106.58 o 
  -3  -1   8      519.29      522.43     12.64 o 
  -2  -1   8     4633.41     4744.20     40.15 o 
  -1  -1   8     2234.34     2267.89     23.26 o 
   0  -1   8     2000.92     2102.02     23.53 o 
   1  -1   8     2838.23     2803.48     34.59 o 
   2  -1   8        9.08       11.87      3.37 o 
   3  -1   8     4141.26     4381.75     49.12 o 
   4  -1   8      149.45      151.92      8.82 o 
   5  -1   8      955.29      987.49     38.35 o 
   6  -1   8      781.56      793.01     51.67 o 
   7  -1   8       19.93       39.64     20.44 o 
   8  -1   8     1153.25     1248.15     73.04 o 
  -8   0   8      920.14      933.61     62.14 o 
  -7   0   8      105.69      101.86     19.90 o 
  -6   0   8     2084.78     2024.29     59.05 o 
  -5   0   8      517.54      551.78     15.75 o 
  -4   0   8     1184.94     1278.83     23.03 o 
  -3   0   8     1053.74     1023.82     19.16 o 
  -2   0   8      509.50      487.20     12.75 o 
  -1   0   8     4553.52     4619.21     41.61 o 
   0   0   8     1195.86     1186.18     22.02 o 
   1   0   8     3701.70     3695.83     37.72 o 
   2   0   8     1965.37     1986.50     28.27 o 
   3   0   8     1056.06     1009.40     25.71 o 
   4   0   8     1481.95     1445.51     40.65 o 
   5   0   8       22.93       15.38     16.10 o 
   6   0   8     2213.39     2293.46     92.13 o 
   7   0   8      444.26      524.31     49.40 o 
   8   0   8      607.23      579.17     55.18 o 
  -9   1   8        9.00       18.79     20.80 o 
  -8   1   8     1611.37     1726.36    110.27 o 
  -7   1   8      501.95      513.22     21.83 o 
  -6   1   8     1019.52     1032.81     22.87 o 
  -5   1   8     2167.98     2194.41     33.34 o 
  -4   1   8      293.83      308.66     11.48 o 
  -3   1   8     3164.51     3103.57     38.25 o 
  -2   1   8      992.49      991.20     18.23 o 
  -1   1   8     1744.51     1853.84     25.94 o 
   0   1   8     2084.81     2154.98     33.86 o 
   1   1   8      873.63      900.40     23.53 o 
   2   1   8     2923.80     2917.71     69.87 o 
   3   1   8      202.93      211.13     11.22 o 
   4   1   8     2218.56     2267.00     45.08 o 
   5   1   8      866.32      821.56     53.37 o 
   6   1   8      798.94      861.56     58.27 o 
   7   1   8     1038.18     1054.08     67.41 o 
   8   1   8      129.20      137.55     34.63 o 
  -9   2   8      298.95      328.48     35.18 o 
  -8   2   8      980.48      967.18     27.95 o 
  -7   2   8      995.19      988.90     23.41 o 
  -6   2   8      406.66      411.31     14.86 o 
  -5   2   8     3057.15     3122.67     41.29 o 
  -4   2   8      223.58      225.69     10.25 o 
  -3   2   8     1415.08     1428.51     32.57 o 
  -2   2   8     1552.63     1447.60     22.65 o 
  -1   2   8     1170.94     1217.12     23.91 o 
   0   2   8     1622.18     1611.35     28.77 o 
   1   2   8        3.41        7.91      4.41 o 
   2   2   8      766.46      774.09     19.29 o 
   3   2   8      118.69      121.23     11.46 o 
   4   2   8      793.27      738.44     26.74 o 
   5   2   8     2893.12     2801.59     69.74 o 
   6   2   8       27.12       31.49     19.10 o 
   7   2   8      853.01      814.74     62.40 o 
  -9   3   8      774.85      784.91     26.96 o 
  -8   3   8       61.52       52.52      8.55 o 
  -7   3   8     1141.97     1165.97     29.23 o 
  -6   3   8      558.65      530.85     16.13 o 
  -5   3   8     1474.49     1445.59     25.43 o 
  -4   3   8     2017.25     1982.28     42.52 o 
  -3   3   8      607.78      573.31     22.63 o 
  -2   3   8     5596.97     5409.97     95.59 o 
  -1   3   8       53.36       70.50      7.51 o 
   0   3   8     3504.28     3514.94     42.71 o 
   1   3   8      921.99      946.85     25.23 o 
   2   3   8     1242.77     1297.25     30.82 o 
   3   3   8     1174.77     1162.99     51.69 o 
   4   3   8      101.72      102.61     12.54 o 
   5   3   8     2130.30     2057.21     47.50 o 
   6   3   8      104.79       82.84     26.22 o 
   7   3   8      682.54      629.55     61.11 o 
  -9   4   8     1348.83     1344.53     32.33 o 
  -8   4   8      193.04      199.43     13.30 o 
  -7   4   8      816.69      853.67     21.73 o 
  -6   4   8     2548.99     2496.42     37.07 o 
  -5   4   8        5.90        2.62      4.75 o 
  -4   4   8     2059.20     2019.69     49.38 o 
  -3   4   8        6.34        7.54      4.49 o 
  -2   4   8     5349.08     5163.67     64.77 o 
  -1   4   8     2489.03     2470.24     33.40 o 
   0   4   8     1190.05     1144.24     21.39 o 
   1   4   8     4032.36     3744.52     58.63 o 
   2   4   8       67.21       48.49     10.14 o 
   3   4   8     2637.38     2585.42     49.80 o 
   4   4   8      307.94      292.95     28.90 o 
   5   4   8     1705.12     1735.08     44.16 o 
   6   4   8      487.82      467.58     52.85 o 
  -9   5   8      944.50      968.82     26.12 o 
  -8   5   8     1443.05     1441.71     34.81 o 
  -7   5   8       81.11       88.17      9.01 o 
  -6   5   8     3445.18     3528.35     52.10 o 
  -5   5   8        4.03        9.17      8.76 o 
  -4   5   8     1258.61     1228.62     27.65 o 
  -3   5   8      971.30      996.63     23.17 o 
  -2   5   8     1355.61     1367.24     23.25 o 
  -1   5   8     2350.19     2355.57     38.03 o 
   0   5   8       56.76       57.52      7.01 o 
   1   5   8     2735.68     2662.90     54.99 o 
   2   5   8      217.57      201.10     14.64 o 
   3   5   8      843.32      776.87     26.33 o 
   4   5   8     1498.57     1435.45     70.96 o 
   5   5   8      164.05      138.18     16.38 o 
  -9   6   8      130.00      129.66     14.56 o 
  -8   6   8     1435.82     1509.40     34.38 o 
  -7   6   8       78.00       80.25      9.71 o 
  -6   6   8     1004.89      979.02     46.41 o 
  -5   6   8     1155.99     1090.66     29.14 o 
  -4   6   8      414.44      407.83     26.00 o 
  -3   6   8     2660.56     2634.63     35.53 o 
  -2   6   8       84.88       76.65      6.76 o 
  -1   6   8     1806.76     1814.21     31.68 o 
   0   6   8      351.55      348.61     14.02 o 
   1   6   8      795.06      820.84     25.22 o 
   2   6   8     1355.16     1314.02     33.73 o 
   3   6   8       84.86       77.23     14.88 o 
   4   6   8     1432.91     1461.75     40.68 o 
   5   6   8        0.14        6.16     10.98 o 
  -9   7   8       46.34       62.41     13.00 o 
  -8   7   8      713.88      717.33     27.83 o 
  -7   7   8      727.25      718.17     30.37 o 
  -6   7   8      603.94      598.01     45.37 o 
  -5   7   8      969.85      966.64     25.02 o 
  -4   7   8       35.92       23.41     10.32 o 
  -3   7   8     1626.60     1667.77     33.60 o 
  -2   7   8      109.90      102.10      7.75 o 
  -1   7   8     1200.44     1201.15     28.98 o 
   0   7   8     1205.66     1207.80     26.59 o 
   1   7   8       79.06       74.75     10.21 o 
   2   7   8      821.10      797.56     41.67 o 
   3   7   8        2.50        3.57      8.95 o 
   4   7   8      563.19      543.33     27.39 o 
  -8   8   8      319.90      329.49     17.33 o 
  -7   8   8     1055.64     1115.98     38.46 o 
  -6   8   8        0.20        0.06      6.14 o 
  -5   8   8      870.08      883.57     24.28 o 
  -4   8   8       95.88      101.66     13.15 o 
  -3   8   8     2028.88     1939.24     29.90 o 
  -2   8   8      667.79      695.24     25.63 o 
  -1   8   8      157.53      169.09     11.35 o 
   0   8   8     1165.38     1194.76     27.84 o 
   1   8   8        0.20       11.97      7.81 o 
   2   8   8      583.74      548.74     34.99 o 
   3   8   8      193.31      169.72     17.42 o 
  -8   9   8       20.05       21.49     10.54 o 
  -7   9   8     1009.98     1072.71     30.22 o 
  -6   9   8      110.60      111.69     11.93 o 
  -5   9   8      799.34      804.48     23.45 o 
  -4   9   8      512.86      554.75     19.66 o 
  -3   9   8       96.72      110.02     19.00 o 
  -2   9   8      738.61      759.85     26.84 o 
  -1   9   8       29.49       24.16      7.40 o 
   0   9   8      764.50      747.76     25.75 o 
   1   9   8      311.25      320.53     21.80 o 
   2   9   8      186.54      148.91     26.32 o 
  -7  10   8      403.01      439.58     21.02 o 
  -6  10   8      560.37      589.63     27.52 o 
  -5  10   8        2.02        7.10      7.73 o 
  -4  10   8      807.34      797.82     26.57 o 
  -3  10   8       26.30       28.84     11.79 o 
  -2  10   8      378.48      324.95     15.02 o 
  -1  10   8      375.24      338.25     16.61 o 
   0  10   8      238.44      246.37     17.25 o 
  -4  11   8      443.73      482.12     39.18 o 
  -3  11   8      167.06      162.01     15.90 o 
   2 -11   9      307.33      296.12     33.34 o 
   3 -11   9      102.57       88.85     15.07 o 
   4 -11   9      448.19      448.57     20.51 o 
   0 -10   9      833.03      858.88     39.80 o 
   1 -10   9        0.86       -0.71      9.87 o 
   2 -10   9     1174.07     1078.77     36.84 o 
   3 -10   9       11.53       20.12      8.66 o 
   4 -10   9      678.57      638.40     22.10 o 
   5 -10   9      302.40      266.99     22.64 o 
   6 -10   9      189.93      182.86     14.99 o 
  -2  -9   9      531.36      540.02     28.37 o 
  -1  -9   9       26.19       10.10     11.79 o 
   0  -9   9     1529.15     1548.41     46.52 o 
   1  -9   9        2.04        8.15      8.62 o 
   2  -9   9      640.41      584.39     34.09 o 
   3  -9   9      591.66      583.42     22.12 o 
   4  -9   9      225.94      232.32     15.64 o 
   5  -9   9     1083.04     1097.34     36.41 o 
   6  -9   9        0.13       -3.10      6.46 o 
   7  -9   9      887.50      931.71     28.16 o 
  -3  -8   9       64.96       45.02     13.11 o 
  -2  -8   9      812.17      792.82     41.34 o 
  -1  -8   9        6.84        5.59      8.14 o 
   0  -8   9     1078.67     1018.40     35.38 o 
   1  -8   9      610.71      600.49     22.18 o 
   2  -8   9      834.86      781.32     24.67 o 
   3  -8   9     1920.20     1897.90     40.15 o 
   4  -8   9       11.97       10.01      6.15 o 
   5  -8   9      629.28      649.86     21.58 o 
   6  -8   9      182.99      193.74     14.14 o 
   7  -8   9      556.27      562.38     22.50 o 
   8  -8   9      725.95      739.73     37.56 o 
  -4  -7   9     1225.63     1266.88     41.26 o 
  -3  -7   9       79.65       86.55     13.78 o 
  -2  -7   9      826.41      756.69     28.25 o 
  -1  -7   9     1085.27     1027.97     31.08 o 
   0  -7   9     1329.80     1281.95     32.39 o 
   1  -7   9     1618.54     1624.66     36.24 o 
   2  -7   9       33.32       27.01      8.45 o 
   3  -7   9     1573.41     1549.85     34.94 o 
   4  -7   9      409.72      428.19     16.84 o 
   5  -7   9      475.56      486.14     26.33 o 
   6  -7   9     1398.79     1383.45     31.85 o 
   7  -7   9       33.72       22.17      7.95 o 
   8  -7   9      602.18      616.84     23.90 o 
  -5  -6   9      102.55       95.69     28.34 o 
  -4  -6   9      894.24      865.47     47.51 o 
  -3  -6   9     1435.52     1467.20     40.28 o 
  -2  -6   9       32.80       38.65      9.59 o 
  -1  -6   9     2653.32     2626.61     44.03 o 
   0  -6   9        1.96       -1.57      5.07 o 
   1  -6   9     2405.28     2305.65     43.68 o 
   2  -6   9      806.21      715.84     42.07 o 
   3  -6   9      891.62      845.22     28.04 o 
   4  -6   9     2175.46     2163.31     38.31 o 
   5  -6   9        1.06       -5.27      5.27 o 
   6  -6   9     1590.57     1599.45     34.19 o 
   7  -6   9       71.33       92.64     12.03 o 
   8  -6   9      696.65      725.40     25.22 o 
  -6  -5   9      444.23      421.54     51.31 o 
  -5  -5   9      762.33      669.29     56.93 o 
  -4  -5   9      139.39      103.02     17.23 o 
  -3  -5   9     2101.38     2127.31     49.60 o 
  -2  -5   9       94.44       75.38     11.88 o 
  -1  -5   9     3167.25     3121.49     48.02 o 
   0  -5   9      324.95      349.81     21.45 o 
   1  -5   9     1161.70     1139.19     28.48 o 
   2  -5   9     2666.48     2619.20     46.89 o 
   3  -5   9       15.20       23.07      5.98 o 
   4  -5   9     1841.70     1828.05     58.33 o 
   5  -5   9      158.15      172.24     12.32 o 
   6  -5   9     1066.27     1136.55     27.97 o 
   7  -5   9      224.85      224.71     25.52 o 
   8  -5   9      175.93      218.04     14.47 o 
  -6  -4   9      164.46      149.53     34.48 o 
  -5  -4   9     1318.33     1256.00     70.92 o 
  -4  -4   9      188.64      223.11     21.88 o 
  -3  -4   9      890.13      887.46     29.17 o 
  -2  -4   9      393.72      410.57     16.81 o 
  -1  -4   9     1105.15     1109.83     25.35 o 
   0  -4   9     1657.25     1615.81     30.34 o 
   1  -4   9       30.78       20.38      7.66 o 
   2  -4   9     3252.67     3170.69     57.00 o 
   3  -4   9     1231.59     1185.63     25.42 o 
   4  -4   9     1009.73      975.79     23.36 o 
   5  -4   9      882.21      901.91     20.66 o 
   6  -4   9      143.33      154.21     10.77 o 
   7  -4   9      953.86      927.11     23.55 o 
   8  -4   9       39.15       30.75     12.88 o 
  -7  -3   9      855.80      735.72     62.30 o 
  -6  -3   9      103.38      117.99     29.27 o 
  -5  -3   9     1443.28     1440.32     74.17 o 
  -4  -3   9      749.13      785.88     34.87 o 
  -3  -3   9      444.16      482.06     18.30 o 
  -2  -3   9     1803.82     1860.04     34.48 o 
  -1  -3   9        0.57        1.58      4.43 o 
   0  -3   9     1037.10     1020.94     22.90 o 
   1  -3   9      794.41      840.21     23.45 o 
   2  -3   9     1903.62     1784.91     41.30 o 
   3  -3   9     2393.56     2482.92     34.42 o 
   4  -3   9       32.22       32.27      5.73 o 
   5  -3   9     2416.73     2456.46     36.52 o 
   6  -3   9      355.20      330.20     14.34 o 
   7  -3   9      919.34      983.92    117.22 o 
   8  -3   9      319.16      321.61     40.98 o 
  -7  -2   9     1002.34     1039.27     66.89 o 
  -6  -2   9      607.12      605.96     51.46 o 
  -5  -2   9      660.57      654.09     40.36 o 
  -4  -2   9     4666.23     4625.66    103.59 o 
  -3  -2   9       87.67       70.32     10.40 o 
  -2  -2   9     3093.25     3152.64     46.71 o 
  -1  -2   9      476.81      480.82     15.49 o 
   0  -2   9     2859.53     2869.68     41.81 o 
   1  -2   9     2033.50     2011.26     59.13 o 
   2  -2   9      424.35      396.50     12.29 o 
   3  -2   9     2416.39     2496.17     34.51 o 
   4  -2   9      118.83      116.86      8.74 o 
   5  -2   9     1400.09     1419.96     34.47 o 
   6  -2   9     1019.22     1114.38     40.12 o 
   7  -2   9      108.83       96.88     26.01 o 
   8  -2   9      658.77      736.55     55.28 o 
  -8  -1   9      468.00      471.30     51.36 o 
  -7  -1   9      205.50      179.21     32.78 o 
  -6  -1   9     1344.60     1376.49     68.52 o 
  -5  -1   9      118.29      110.18     16.62 o 
  -4  -1   9     1347.32     1511.84     46.76 o 
  -3  -1   9     1468.41     1405.16     34.85 o 
  -2  -1   9     2217.48     2226.53     31.52 o 
  -1  -1   9     4536.29     4717.36     43.44 o 
   0  -1   9        1.36        4.17      3.54 o 
   1  -1   9     2938.96     2930.42     53.94 o 
   2  -1   9      230.72      225.07     13.59 o 
   3  -1   9     1986.19     2040.93     40.24 o 
   4  -1   9     2122.29     2130.43     53.62 o 
   5  -1   9      115.52       90.55     14.45 o 
   6  -1   9     1151.06     1139.92     62.66 o 
   7  -1   9        8.69       -1.29     16.16 o 
   8  -1   9      619.57      710.74     59.72 o 
  -8   0   9     1090.67     1110.70     68.65 o 
  -7   0   9       53.68       35.78     13.86 o 
  -6   0   9      611.74      631.86     36.05 o 
  -5   0   9     2439.22     2314.27     46.98 o 
  -4   0   9      850.53      828.37     18.80 o 
  -3   0   9     1883.40     1852.39     28.22 o 
  -2   0   9      376.19      375.72     10.78 o 
  -1   0   9     2764.25     2821.95     35.98 o 
   0   0   9     1851.36     1888.30     31.59 o 
   1   0   9     1707.97     1760.90     37.09 o 
   2   0   9     4197.43     4421.24     66.84 o 
   3   0   9      334.94      353.04     27.90 o 
   4   0   9     2467.40     2528.05     59.53 o 
   5   0   9       21.74        8.46     14.66 o 
   6   0   9      946.13     1035.97     62.04 o 
   7   0   9      424.82      450.44     48.41 o 
   8   0   9      259.73      258.28     41.86 o 
  -8   1   9      924.67      908.84     43.17 o 
  -7   1   9     1084.87      992.53     46.14 o 
  -6   1   9      376.81      371.42     14.99 o 
  -5   1   9     1661.68     1703.80     29.35 o 
  -4   1   9      478.13      455.77     15.87 o 
  -3   1   9     1755.85     1771.27     25.26 o 
  -2   1   9     1565.07     1575.18     25.06 o 
  -1   1   9     1409.45     1414.14     27.06 o 
   0   1   9     1797.13     1844.27     31.97 o 
   1   1   9      469.34      541.00     19.06 o 
   2   1   9     2544.64     2558.03     50.02 o 
   3   1   9       63.45       69.14      9.48 o 
   4   1   9     1901.43     2033.68     83.31 o 
   5   1   9     1833.33     1853.34     83.41 o 
   6   1   9      473.38      505.78     50.12 o 
   7   1   9      293.10      289.41     44.34 o 
  -8   2   9      361.16      364.45     27.73 o 
  -7   2   9     1268.31     1323.55     28.29 o 
  -6   2   9        9.69       14.76      5.76 o 
  -5   2   9     4144.07     4145.65     51.48 o 
  -4   2   9      299.68      329.23     16.53 o 
  -3   2   9     5575.51     5513.34     60.61 o 
  -2   2   9     2059.13     2060.46     51.27 o 
  -1   2   9      511.39      524.99     16.24 o 
   0   2   9     2182.39     2172.92     36.22 o 
   1   2   9        4.72        1.75      5.06 o 
   2   2   9     2663.54     2727.89     42.03 o 
   3   2   9      847.40      865.79     43.80 o 
   4   2   9     1020.29     1009.85     30.48 o 
   5   2   9      721.85      594.04     50.43 o 
   6   2   9       24.94       31.33     22.19 o 
   7   2   9      556.76      546.65     56.78 o 
  -9   3   9     1220.68     1230.73     35.24 o 
  -8   3   9        1.25        0.24      6.39 o 
  -7   3   9     1210.97     1208.09     30.65 o 
  -6   3   9      179.51      169.47     11.06 o 
  -5   3   9     2889.94     2834.22     39.53 o 
  -4   3   9      307.37      301.21     16.13 o 
  -3   3   9      188.99      178.29     12.45 o 
  -2   3   9     6068.91     5878.18     72.39 o 
  -1   3   9      440.30      453.24     19.33 o 
   0   3   9     1700.83     1727.56     34.70 o 
   1   3   9     1575.75     1659.36     30.57 o 
   2   3   9      567.42      546.95     20.68 o 
   3   3   9     1323.65     1318.64     33.61 o 
   4   3   9        0.09        2.59      7.64 o 
   5   3   9     1806.15     1818.99    126.35 o 
   6   3   9       80.74       53.68     27.10 o 
  -9   4   9     1300.91     1355.98     31.92 o 
  -8   4   9      642.52      637.44     24.29 o 
  -7   4   9      564.54      520.80     18.06 o 
  -6   4   9     2166.98     2102.78     55.10 o 
  -5   4   9      301.58      315.76     17.60 o 
  -4   4   9     4698.57     4472.34     61.57 o 
  -3   4   9        1.76        1.47      4.78 o 
  -2   4   9     5136.21     4935.28     64.48 o 
  -1   4   9     2395.80     2329.39     60.12 o 
   0   4   9      367.30      385.49     13.29 o 
   1   4   9     2317.93     2314.93     44.22 o 
   2   4   9       82.74       81.53     10.71 o 
   3   4   9     2306.50     2187.08     46.41 o 
   4   4   9       48.96       62.08     11.59 o 
   5   4   9      509.73      545.78     34.60 o 
   6   4   9      323.28      441.15     53.78 o 
  -9   5   9      575.56      587.78     30.55 o 
  -8   5   9     1360.09     1291.71     53.38 o 
  -7   5   9       53.78       54.69      8.97 o 
  -6   5   9     2328.11     2294.03     40.64 o 
  -5   5   9       65.53       50.70      9.05 o 
  -4   5   9     1326.06     1306.95     28.81 o 
  -3   5   9     2719.81     2684.44     43.51 o 
  -2   5   9       82.77       96.49      9.23 o 
  -1   5   9     2073.55     1999.57     31.19 o 
   0   5   9       27.36       21.28      6.49 o 
   1   5   9     2656.82     2586.92     48.90 o 
   2   5   9      284.61      272.35     17.23 o 
   3   5   9      429.32      385.41     20.94 o 
   4   5   9      676.87      700.75     28.55 o 
   5   5   9       78.16       68.95     14.66 o 
  -8   6   9     1191.19     1201.15     31.15 o 
  -7   6   9        9.25        8.58      7.09 o 
  -6   6   9     1296.82     1281.16     34.80 o 
  -5   6   9      868.51      824.38     23.72 o 
  -4   6   9      124.60      143.38     11.95 o 
  -3   6   9     2070.40     1990.18     36.79 o 
  -2   6   9        3.90        3.26      4.36 o 
  -1   6   9     1303.00     1252.79     26.83 o 
   0   6   9      615.74      571.83     18.69 o 
   1   6   9      381.57      361.63     18.77 o 
   2   6   9      615.44      588.21     23.76 o 
   3   6   9       87.57       91.99     13.09 o 
   4   6   9     1004.28     1083.87     36.24 o 
  -8   7   9      746.91      803.57     25.45 o 
  -7   7   9      514.60      503.48     19.92 o 
  -6   7   9      302.95      301.41     28.38 o 
  -5   7   9      945.39      946.97     25.97 o 
  -4   7   9        0.45        2.52      5.65 o 
  -3   7   9     1807.50     1767.81     31.65 o 
  -2   7   9      502.11      449.44     16.25 o 
  -1   7   9      402.52      387.30     15.86 o 
   0   7   9      877.66      874.29     23.69 o 
   1   7   9        1.89        0.03      7.13 o 
   2   7   9      842.32      848.84     29.24 o 
   3   7   9       55.91       55.41     12.99 o 
  -8   8   9      109.78       99.45     11.78 o 
  -7   8   9      899.58      860.11     30.25 o 
  -6   8   9       65.57       71.34     10.41 o 
  -5   8   9     1097.09     1120.21     28.80 o 
  -4   8   9      481.27      451.14     30.62 o 
  -3   8   9     1039.75     1025.47     24.19 o 
  -2   8   9      991.22     1025.96     27.25 o 
  -1   8   9       50.34       41.20      7.98 o 
   0   8   9     1314.97     1314.28     42.05 o 
   1   8   9      118.37      125.05     14.32 o 
   2   8   9      378.30      359.24     21.76 o 
  -7   9   9      658.46      621.09     24.62 o 
  -6   9   9      406.22      402.93     19.81 o 
  -5   9   9      198.27      181.00     14.15 o 
  -4   9   9      624.18      673.29     26.05 o 
  -3   9   9        7.67       -0.14      5.88 o 
  -2   9   9      694.94      745.15     22.01 o 
  -1   9   9      230.42      242.36     14.41 o 
   0   9   9      475.51      519.85     23.25 o 
   1   9   9      580.80      584.04     25.34 o 
  -6  10   9      594.62      609.50     23.94 o 
  -5  10   9        5.55        1.86      8.27 o 
  -4  10   9      437.04      490.26     23.00 o 
  -3  10   9      164.36      162.53     12.24 o 
  -2  10   9      252.80      256.47     14.92 o 
  -1  10   9      498.12      522.47     20.97 o 
   1 -10  10       11.05       -0.55     11.01 o 
   2 -10  10      396.50      352.64     24.29 o 
   3 -10  10      196.35      200.90     17.39 o 
   4 -10  10      338.75      371.26     19.39 o 
   5 -10  10      490.59      481.36     21.43 o 
  -1  -9  10        3.70       -6.07     11.60 o 
   0  -9  10     1251.47     1251.57     61.22 o 
   1  -9  10      317.23      299.06     22.62 o 
   2  -9  10      473.61      514.31     22.73 o 
   3  -9  10      801.40      858.22     28.15 o 
   4  -9  10       54.09       62.48     10.28 o 
   5  -9  10      785.50      771.02     32.80 o 
   6  -9  10        0.31        0.83      7.22 o 
   7  -9  10      820.01      803.84     33.38 o 
  -3  -8  10        2.97       -1.96     20.90 o 
  -2  -8  10      940.16      943.75     34.24 o 
  -1  -8  10      149.57      139.59     15.66 o 
   0  -8  10     1091.08     1007.38     37.19 o 
   1  -8  10      535.06      535.01     22.62 o 
   2  -8  10        7.14       -2.43      6.74 o 
   3  -8  10     1423.27     1400.85     46.99 o 
   4  -8  10      143.15      129.34     12.10 o 
   5  -8  10      894.45      858.47     25.42 o 
   6  -8  10      213.19      231.51     16.23 o 
   7  -8  10      370.13      351.16     19.90 o 
  -4  -7  10     1405.50     1511.80     86.35 o 
  -3  -7  10      215.39      190.45     19.57 o 
  -2  -7  10      653.80      666.10     28.01 o 
  -1  -7  10      797.82      786.93     28.08 o 
   0  -7  10       30.42       29.36      8.75 o 
   1  -7  10     1429.44     1431.32     35.22 o 
   2  -7  10      258.76      251.68     16.37 o 
   3  -7  10     1076.38     1046.43     29.78 o 
   4  -7  10      295.10      331.46     16.86 o 
   5  -7  10      223.41      201.14     14.19 o 
   6  -7  10     1137.00     1243.61     31.26 o 
   7  -7  10       10.43       -0.43      7.49 o 
   8  -7  10      448.30      440.01     22.25 o 
  -4  -6  10      497.48      463.72     33.19 o 
  -3  -6  10     1364.04     1424.34     48.59 o 
  -2  -6  10        3.11        3.39      8.24 o 
  -1  -6  10     2063.48     2013.19     44.79 o 
   0  -6  10       87.97       86.76     13.35 o 
   1  -6  10      928.31      871.13     27.54 o 
   2  -6  10      739.67      712.00     25.53 o 
   3  -6  10      226.29      198.43     27.44 o 
   4  -6  10     1314.46     1302.86     33.87 o 
   5  -6  10        0.10        3.83      6.14 o 
   6  -6  10      856.52      843.03     25.31 o 
   7  -6  10      194.41      195.61     16.40 o 
   8  -6  10      285.94      238.42     17.72 o 
  -5  -5  10     1233.62     1181.52     73.55 o 
  -4  -5  10       13.07       -7.64     13.99 o 
  -3  -5  10     1350.42     1416.40     39.98 o 
  -2  -5  10      241.71      245.03     15.39 o 
  -1  -5  10     2337.92     2231.68     49.46 o 
   0  -5  10     1759.91     1722.53     38.45 o 
   1  -5  10      182.81      176.16     13.84 o 
   2  -5  10     3135.81     3036.28     53.78 o 
   3  -5  10        8.67        7.13      5.32 o 
   4  -5  10     1236.74     1224.76     28.18 o 
   5  -5  10      144.51      154.61     12.30 o 
   6  -5  10      962.09     1025.61     27.41 o 
   7  -5  10      356.46      382.04     19.12 o 
   8  -5  10       24.53       22.44     13.74 o 
  -6  -4  10      174.68      189.12     36.85 o 
  -5  -4  10      880.76      807.62     57.19 o 
  -4  -4  10      215.80      247.03     35.98 o 
  -3  -4  10     1587.17     1613.05     41.11 o 
  -2  -4  10      183.64      172.87     20.93 o 
  -1  -4  10      606.34      605.07     19.40 o 
   0  -4  10     1520.84     1550.12     31.87 o 
   1  -4  10      104.61       95.78     10.97 o 
   2  -4  10     1624.27     1560.68     35.37 o 
   3  -4  10     1179.11     1166.00     26.54 o 
   4  -4  10      591.49      617.75     19.54 o 
   5  -4  10      711.22      689.91     29.05 o 
   6  -4  10       21.76       19.85     11.00 o 
   7  -4  10      874.02      934.10     31.37 o 
   8  -4  10      198.08      222.00     36.44 o 
  -6  -3  10      493.88      486.37     51.10 o 
  -5  -3  10      839.07      888.60     58.32 o 
  -4  -3  10     1514.41     1546.30     51.07 o 
  -3  -3  10      452.91      436.93     31.63 o 
  -2  -3  10     2689.88     2748.73     45.25 o 
  -1  -3  10      211.55      189.80     12.12 o 
   0  -3  10     1664.24     1620.21     31.09 o 
   1  -3  10     1472.41     1482.03     44.31 o 
   2  -3  10     1838.39     1812.76     38.13 o 
   3  -3  10     2432.31     2444.05     40.07 o 
   4  -3  10        6.96        8.68      5.07 o 
   5  -3  10     1896.64     1990.91     37.35 o 
   6  -3  10      371.89      367.68     20.24 o 
   7  -3  10      585.52      519.85     49.83 o 
   8  -3  10      608.66      655.36     55.23 o 
  -7  -2  10      934.59     1015.06     67.51 o 
  -6  -2  10      989.22     1022.18     63.38 o 
  -5  -2  10      356.62      380.18     28.67 o 
  -4  -2  10     4818.56     4967.01    107.95 o 
  -3  -2  10       32.87       60.81     12.44 o 
  -2  -2  10     1484.58     1547.91     36.39 o 
  -1  -2  10     1814.06     1759.59     33.06 o 
   0  -2  10      875.50      826.95     33.19 o 
   1  -2  10     3159.51     3294.75     58.07 o 
   2  -2  10        7.18        8.80      4.97 o 
   3  -2  10     2705.15     2748.83     60.90 o 
   4  -2  10      454.18      488.84     20.39 o 
   5  -2  10      612.49      594.01     29.24 o 
   6  -2  10      967.58     1050.59     40.34 o 
   7  -2  10      111.75      105.66     27.56 o 
   8  -2  10     1163.66     1354.58     77.32 o 
  -7  -1  10       62.05       74.79     26.17 o 
  -6  -1  10     1494.45     1582.46     54.91 o 
  -5  -1  10      346.22      378.28     28.18 o 
  -4  -1  10     2205.56     2224.48     94.30 o 
  -3  -1  10     1514.30     1605.25     57.16 o 
  -2  -1  10      366.43      376.57     16.82 o 
  -1  -1  10     5492.91     5511.75     78.62 o 
   0  -1  10      139.83      140.67      9.82 o 
   1  -1  10     2098.13     2226.44     42.27 o 
   2  -1  10      903.66      950.99     33.30 o 
   3  -1  10      956.32     1014.01     42.30 o 
   4  -1  10     1722.57     1730.69     49.22 o 
   5  -1  10       81.98       93.87     15.90 o 
   6  -1  10     1162.16     1124.90     63.74 o 
   7  -1  10       51.04       65.45     24.16 o 
   8  -1  10      573.19      601.37     58.84 o 
  -8   0  10     1290.52     1428.91     80.00 o 
  -7   0  10      148.78      147.18     21.51 o 
  -6   0  10      846.22      825.13     46.61 o 
  -5   0  10     1592.25     1711.71     52.66 o 
  -4   0  10     1138.97     1078.56     30.20 o 
  -3   0  10     2164.27     2193.67     32.64 o 
  -2   0  10      608.90      639.09     14.63 o 
  -1   0  10     1411.47     1411.58     27.79 o 
   0   0  10     1007.58     1001.36     22.92 o 
   1   0  10     1505.74     1526.25     79.27 o 
   2   0  10     3552.53     3518.52     59.03 o 
   3   0  10       96.22       76.82     13.27 o 
   4   0  10     1360.05     1380.40     43.62 o 
   5   0  10      161.68      154.07     28.59 o 
   6   0  10      692.22      677.14     55.23 o 
   7   0  10      760.97      883.08     64.00 o 
  -8   1  10      783.91      805.76     58.89 o 
  -7   1  10      894.11      825.54     39.78 o 
  -6   1  10      285.57      277.04     18.83 o 
  -5   1  10     3324.75     3374.08     58.19 o 
  -4   1  10       49.40       48.92      6.56 o 
  -3   1  10     1250.48     1288.07     21.84 o 
  -2   1  10     4580.14     4476.41     59.57 o 
  -1   1  10      522.12      536.99     27.85 o 
   0   1  10     2319.48     2413.82     39.20 o 
   1   1  10      723.12      731.48     35.85 o 
   2   1  10     5111.87     5078.47     77.18 o 
   3   1  10      174.30      183.41     14.37 o 
   4   1  10     1548.90     1523.11     73.09 o 
   5   1  10     1333.87     1292.18     70.87 o 
   6   1  10      269.08      192.94     35.41 o 
   7   1  10      694.14      842.36     63.13 o 
  -8   2  10      327.46      329.35     30.22 o 
  -7   2  10     1729.60     1754.38     38.25 o 
  -6   2  10      106.19      111.76      9.99 o 
  -5   2  10     3905.91     3884.94     57.12 o 
  -4   2  10     1041.23     1016.50     24.41 o 
  -3   2  10        9.80        7.11      5.71 o 
  -2   2  10     3439.96     3402.10     49.92 o 
  -1   2  10      129.99      145.92     10.70 o 
   0   2  10     2222.87     2186.19     37.68 o 
   1   2  10      131.39      132.83     15.29 o 
   2   2  10     2031.30     2090.76     43.31 o 
   3   2  10     1278.10     1292.64     42.18 o 
   4   2  10      146.16      127.72     24.59 o 
   5   2  10     1729.84     1782.68     85.32 o 
   6   2  10       26.41       39.80     22.66 o 
  -8   3  10       16.40       14.74      8.74 o 
  -7   3  10     1317.69     1364.71     29.56 o 
  -6   3  10      689.10      704.87     29.51 o 
  -5   3  10      806.24      786.00     35.48 o 
  -4   3  10     3094.56     3047.77     48.51 o 
  -3   3  10       11.43       -2.97      4.66 o 
  -2   3  10     4214.54     4253.94     91.80 o 
  -1   3  10      123.45      126.52     13.31 o 
   0   3  10     1313.66     1281.57     31.04 o 
   1   3  10     1193.65     1285.81     39.86 o 
   2   3  10      276.28      273.86     16.81 o 
   3   3  10     1537.34     1525.30     68.59 o 
   4   3  10       85.18       58.63     11.60 o 
   5   3  10     1230.27     1252.90    102.17 o 
   6   3  10      428.29      440.28     52.44 o 
  -8   4  10      680.19      687.14     30.01 o 
  -7   4  10      256.65      238.96     15.71 o 
  -6   4  10     1764.13     1681.32     40.07 o 
  -5   4  10       25.71       24.34      8.47 o 
  -4   4  10     1403.04     1388.29     30.77 o 
  -3   4  10     1635.43     1595.21     36.67 o 
  -2   4  10     2273.86     2202.14     38.92 o 
  -1   4  10     1607.51     1599.85     32.61 o 
   0   4  10      288.94      266.20     16.41 o 
   1   4  10     2392.65     2338.85     46.51 o 
   2   4  10       17.13       13.05      7.81 o 
   3   4  10     1275.33     1222.99     63.74 o 
   4   4  10      632.81      623.89     28.50 o 
   5   4  10      274.14      267.39     27.69 o 
  -8   5  10      984.34      960.97     28.94 o 
  -7   5  10        1.89        1.07      6.91 o 
  -6   5  10     1212.58     1212.46     29.13 o 
  -5   5  10      543.62      515.86     28.50 o 
  -4   5  10     1096.72     1081.38     27.27 o 
  -3   5  10     1470.29     1449.72     40.78 o 
  -2   5  10      383.17      345.77     15.68 o 
  -1   5  10      783.95      778.37     24.22 o 
   0   5  10        5.27       12.65      6.05 o 
   1   5  10     1883.68     1821.00     40.97 o 
   2   5  10      446.35      445.14     22.47 o 
   3   5  10      308.76      230.44     29.98 o 
   4   5  10      747.37      729.94     32.69 o 
   5   5  10       11.43       10.38     17.70 o 
  -8   6  10      903.25      885.61     27.47 o 
  -7   6  10       51.40       59.01      9.62 o 
  -6   6  10      755.84      758.82     27.90 o 
  -5   6  10      758.29      764.80     23.83 o 
  -4   6  10       79.99       91.26     10.63 o 
  -3   6  10      994.35     1005.46     26.22 o 
  -2   6  10        3.13        3.32      6.35 o 
  -1   6  10     1154.48     1125.37     28.35 o 
   0   6  10      488.95      465.63     17.96 o 
   1   6  10      135.38      135.70     14.06 o 
   2   6  10      502.78      495.30     23.33 o 
   3   6  10       37.95       12.63      9.97 o 
   4   6  10      754.45      746.21     32.10 o 
  -8   7  10      355.17      351.05     32.78 o 
  -7   7  10      481.68      509.33     39.15 o 
  -6   7  10       47.21       47.83     10.65 o 
  -5   7  10     1105.07     1105.79     29.45 o 
  -4   7  10        2.37        8.28      6.60 o 
  -3   7  10     2311.38     2185.75     41.44 o 
  -2   7  10      475.19      542.38     24.14 o 
  -1   7  10       87.16      110.42     12.18 o 
   0   7  10      793.29      821.06     24.29 o 
   1   7  10       53.32       69.03     12.00 o 
   2   7  10      560.22      564.42     25.56 o 
   3   7  10       97.36       74.41     14.16 o 
  -7   8  10      473.11      466.02     26.37 o 
  -6   8  10      140.20      134.02     13.38 o 
  -5   8  10      973.69      967.04     27.81 o 
  -4   8  10      311.55      335.31     17.82 o 
  -3   8  10      235.22      232.85     19.11 o 
  -2   8  10     1039.64     1050.22     29.03 o 
  -1   8  10        4.04        6.04      6.85 o 
   0   8  10      628.60      561.72     23.90 o 
   1   8  10      218.27      237.24     18.65 o 
   2   8  10      379.40      383.80     25.61 o 
  -6   9  10      538.02      542.17     23.09 o 
  -5   9  10      186.29      173.15     14.94 o 
  -4   9  10      545.45      539.38     43.28 o 
  -3   9  10        1.13        3.13      6.75 o 
  -2   9  10      519.46      555.57     22.33 o 
  -1   9  10      207.64      211.72     14.73 o 
   0   9  10      343.61      354.50     34.27 o 
  -4  10  10      285.97      313.22     16.38 o 
  -3  10  10      336.14      334.06     35.05 o 
  -2  10  10      134.77      142.33     45.52 o 
   2 -10  11      294.53      267.37     34.84 o 
   3 -10  11      198.56      194.58     17.60 o 
   4 -10  11      423.83      443.76     27.30 o 
   0  -9  11      921.74      924.15     40.54 o 
   1  -9  11      498.61      474.53     28.75 o 
   2  -9  11      428.39      447.04     40.21 o 
   3  -9  11      818.33      775.15     28.13 o 
   4  -9  11       35.47       31.62      9.28 o 
   5  -9  11      750.82      832.23     34.78 o 
   6  -9  11       42.30       26.28      9.68 o 
  -2  -8  11      728.86      725.58     37.04 o 
  -1  -8  11      309.65      269.64     24.78 o 
   0  -8  11      372.19      354.38     24.55 o 
   1  -8  11      697.10      640.72     25.27 o 
   2  -8  11       27.96       14.57      8.57 o 
   3  -8  11     1226.91     1206.92     34.60 o 
   4  -8  11      185.61      188.91     15.94 o 
   5  -8  11      635.69      645.06     23.95 o 
   6  -8  11      538.86      578.58     24.46 o 
   7  -8  11       36.26       37.32     13.01 o 
  -3  -7  11      484.68      478.72     34.86 o 
  -2  -7  11      384.28      427.72     25.12 o 
  -1  -7  11      796.50      837.07     52.45 o 
   0  -7  11       12.14       22.07      9.01 o 
   1  -7  11     1011.92      933.89     33.78 o 
   2  -7  11      223.74      227.35     18.40 o 
   3  -7  11      777.11      741.49     26.41 o 
   4  -7  11      573.15      612.59     21.84 o 
   5  -7  11       13.94       12.35      7.49 o 
   6  -7  11      817.89      855.12     26.88 o 
   7  -7  11      210.98      241.33     17.74 o 
  -4  -6  11       99.42      109.48     31.64 o 
  -3  -6  11     1167.03     1167.29     47.45 o 
  -2  -6  11       24.32       20.21      9.96 o 
  -1  -6  11      908.75      904.66     26.37 o 
   0  -6  11      690.94      706.62     25.73 o 
   1  -6  11      514.79      488.75     21.43 o 
   2  -6  11     1122.99     1082.49     33.49 o 
   3  -6  11       35.73       28.39      8.41 o 
   4  -6  11     1000.13      995.35     45.66 o 
   5  -6  11      170.32      162.55     15.55 o 
   6  -6  11      647.18      640.87     23.29 o 
   7  -6  11      613.54      618.24     24.23 o 
  -5  -5  11      516.66      437.75     51.10 o 
  -4  -5  11      110.32       83.62     27.98 o 
  -3  -5  11     1371.98     1470.51     51.12 o 
  -2  -5  11      244.01      292.09     17.38 o 
  -1  -5  11      801.82      798.70     24.00 o 
   0  -5  11     2393.50     2429.11     49.23 o 
   1  -5  11       37.66       25.65      8.02 o 
   2  -5  11     1496.91     1566.78     40.64 o 
   3  -5  11      157.10      134.56     14.75 o 
   4  -5  11      762.15      783.04     23.51 o 
   5  -5  11      466.03      474.13     19.83 o 
   6  -5  11      304.71      295.45     20.02 o 
   7  -5  11      944.18      998.91     43.43 o 
   8  -5  11       17.91        2.22     20.03 o 
  -5  -4  11      577.29      574.94     53.42 o 
  -4  -4  11      536.19      505.16     47.12 o 
  -3  -4  11      861.44      923.48     74.87 o 
  -2  -4  11     1291.96     1306.40     36.50 o 
  -1  -4  11        0.37        5.60      6.28 o 
   0  -4  11     2248.14     2324.74     47.14 o 
   1  -4  11      187.25      205.69     15.30 o 
   2  -4  11     1584.87     1530.34     36.64 o 
   3  -4  11     1584.93     1563.70     37.97 o 
   4  -4  11      190.58      200.41     13.54 o 
   5  -4  11      994.53      992.30     33.70 o 
   6  -4  11       18.09       11.21     10.56 o 
   7  -4  11      873.38      845.97     55.23 o 
   8  -4  11      323.55      323.47     42.63 o 
  -6  -3  11      359.35      294.52     43.56 o 
  -5  -3  11      353.39      298.18     39.43 o 
  -4  -3  11     2283.81     2255.68     65.13 o 
  -3  -3  11       14.15        5.23      9.48 o 
  -2  -3  11      434.92      505.46     22.75 o 
  -1  -3  11     1224.12     1188.23     27.79 o 
   0  -3  11     1662.08     1649.04     49.49 o 
   1  -3  11     2460.24     2468.28     48.01 o 
   2  -3  11      327.48      300.07     17.31 o 
   3  -3  11     2939.93     3051.85     55.74 o 
   4  -3  11       90.62       77.98     13.58 o 
   5  -3  11     1276.25     1262.97     42.00 o 
   6  -3  11     1078.52     1127.26     43.61 o 
   7  -3  11      392.29      390.62     42.94 o 
   8  -3  11      815.76      840.55     61.73 o 
  -6  -2  11     1462.02     1508.81     80.78 o 
  -5  -2  11       14.99        6.10     12.50 o 
  -4  -2  11     2487.82     2546.33     68.50 o 
  -3  -2  11     1181.55     1159.10     58.63 o 
  -2  -2  11      421.16      400.73     25.53 o 
  -1  -2  11     3016.79     2949.61     67.53 o 
   0  -2  11     1734.91     1812.17     50.38 o 
   1  -2  11     2567.88     2705.10     71.41 o 
   2  -2  11      224.01      250.09     31.79 o 
   3  -2  11     1534.07     1633.20     70.09 o 
   4  -2  11     1076.78     1094.45     39.56 o 
   5  -2  11      307.85      354.31     32.59 o 
   6  -2  11     1644.41     1779.02     81.19 o 
   7  -2  11      109.78      166.20     33.45 o 
  -7  -1  11       10.23       17.45     20.70 o 
  -6  -1  11     1447.26     1529.35     55.40 o 
  -5  -1  11      811.34      811.24     38.21 o 
  -4  -1  11     1117.97     1199.96     72.24 o 
  -3  -1  11      828.40      955.37     36.74 o 
  -2  -1  11      401.09      420.45     24.12 o 
  -1  -1  11     3891.70     4053.64     81.27 o 
   0  -1  11       21.06       27.82     14.76 o 
   1  -1  11     2325.83     2430.76     87.59 o 
   2  -1  11     1139.04     1205.44     50.87 o 
   3  -1  11      321.42      315.27     32.90 o 
   4  -1  11      818.43      816.76     50.07 o 
   5  -1  11        1.91        7.32     10.43 o 
   6  -1  11     1233.67     1240.26     70.30 o 
   7  -1  11      186.01      195.36     37.42 o 
  -7   0  11      276.52      282.94     29.15 o 
  -6   0  11      515.86      557.92     82.04 o 
  -5   0  11     1570.99     1686.59     54.27 o 
  -4   0  11        1.54       -0.68      8.33 o 
  -3   0  11     2013.70     2020.41     42.22 o 
  -2   0  11      404.64      418.00     18.94 o 
  -1   0  11     7580.36     7824.29     91.48 o 
   0   0  11      158.37      154.53     11.23 o 
   1   0  11     1136.22     1136.81     30.51 o 
   2   0  11     3577.26     3603.87     77.71 o 
   3   0  11        2.22       13.38      9.87 o 
   4   0  11     1339.38     1321.57     44.78 o 
   5   0  11      332.91      342.31     41.34 o 
   6   0  11      914.01      942.03     64.47 o 
   7   0  11      180.48      199.29     39.23 o 
  -7   1  11     1023.33     1064.93     46.28 o 
  -6   1  11      132.67      120.52     19.64 o 
  -5   1  11     2674.53     2772.09     54.94 o 
  -4   1  11      141.49      181.62     23.30 o 
  -3   1  11     1904.55     1784.54     30.31 o 
  -2   1  11      185.90      214.19     17.00 o 
  -1   1  11     1438.44     1486.77     30.50 o 
   0   1  11     2499.82     2497.19     41.64 o 
   1   1  11        0.90       -2.54      6.29 o 
   2   1  11     3793.27     3815.60     65.23 o 
   3   1  11      646.44      624.20     84.21 o 
   4   1  11      710.31      659.90     50.27 o 
   5   1  11      892.44      857.33     59.82 o 
   6   1  11      178.53      262.67     43.00 o 
  -8   2  11       68.59       55.21     17.90 o 
  -7   2  11     1986.04     2019.52    104.17 o 
  -6   2  11       48.67       51.16     11.36 o 
  -5   2  11     2434.36     2430.08     70.52 o 
  -4   2  11     1527.42     1524.55     28.61 o 
  -3   2  11      480.42      489.41     18.08 o 
  -2   2  11     4861.80     4694.29     64.25 o 
  -1   2  11     1135.48     1114.47     28.16 o 
   0   2  11     2765.12     2708.35     44.63 o 
   1   2  11      738.26      768.58     25.75 o 
   2   2  11      836.51      857.20     27.83 o 
   3   2  11      947.54      976.62     37.70 o 
   4   2  11       75.59       49.86     21.68 o 
   5   2  11     1539.70     1574.88     83.26 o 
   6   2  11        3.61      -17.45     17.45 o 
  -8   3  11       61.37       59.43     13.37 o 
  -7   3  11      964.50      960.27     28.58 o 
  -6   3  11      660.61      673.66     22.72 o 
  -5   3  11      284.28      253.82     22.46 o 
  -4   3  11     2275.26     2298.18     42.09 o 
  -3   3  11      382.97      395.27     17.23 o 
  -2   3  11     2618.14     2537.93     43.42 o 
  -1   3  11      699.10      693.15     21.12 o 
   0   3  11       47.92       52.32      8.36 o 
   1   3  11     1603.16     1581.45     43.77 o 
   2   3  11       50.91       48.57     25.32 o 
   3   3  11     1386.04     1435.34     47.62 o 
   4   3  11      192.47      157.38     21.01 o 
   5   3  11      497.13      610.40     57.76 o 
  -8   4  11      680.33      693.50     31.34 o 
  -7   4  11      103.19       85.10     11.65 o 
  -6   4  11     1145.07     1142.98     29.17 o 
  -5   4  11       68.53       63.99      9.79 o 
  -4   4  11     1928.06     1900.31     63.50 o 
  -3   4  11      937.46      905.62     28.67 o 
  -2   4  11      709.67      681.00     21.56 o 
  -1   4  11     1255.25     1200.45     28.78 o 
   0   4  11        6.02       11.11      6.51 o 
   1   4  11     1855.96     1843.85     58.14 o 
   2   4  11      317.63      321.30     19.60 o 
   3   4  11      641.82      613.10     32.37 o 
   4   4  11      518.58      532.02     27.35 o 
   5   4  11      112.03      141.27     35.46 o 
  -8   5  11      813.93      821.64     27.85 o 
  -7   5  11       11.55       10.08      7.79 o 
  -6   5  11     1104.13     1157.07     27.37 o 
  -5   5  11      738.78      705.83     31.84 o 
  -4   5  11      878.95      852.91     25.42 o 
  -3   5  11      862.71      879.52     25.22 o 
  -2   5  11        8.14        5.19      6.09 o 
  -1   5  11      620.65      660.81     29.05 o 
   0   5  11      302.94      257.60     14.85 o 
   1   5  11     1051.05     1027.08     31.34 o 
   2   5  11      512.83      517.65     23.85 o 
   3   5  11       88.16       77.04     12.74 o 
   4   5  11      635.95      624.37     49.64 o 
  -7   6  11      193.40      194.66     15.40 o 
  -6   6  11      295.03      280.25     20.07 o 
  -5   6  11     1314.31     1315.24     33.04 o 
  -4   6  11        4.18        8.71      6.95 o 
  -3   6  11      933.47      938.65     26.40 o 
  -2   6  11      712.97      661.81     22.72 o 
  -1   6  11      464.74      488.78     23.30 o 
   0   6  11      642.65      662.46     22.55 o 
   1   6  11      165.37      179.02     16.21 o 
   2   6  11      886.08      879.08     30.83 o 
   3   6  11       27.19       33.42     11.77 o 
  -7   7  11      396.37      434.26     19.47 o 
  -6   7  11        0.05       -5.22      7.93 o 
  -5   7  11     1059.35     1049.10     29.89 o 
  -4   7  11      186.74      172.45     14.44 o 
  -3   7  11      337.60      349.26     19.17 o 
  -2   7  11     1158.58     1190.43     35.78 o 
  -1   7  11        9.06       -1.55      6.36 o 
   0   7  11      673.48      682.13     41.69 o 
   1   7  11       88.53       96.69     21.59 o 
   2   7  11      505.21      456.46     25.21 o 
  -6   8  11      348.07      324.34     19.82 o 
  -5   8  11      584.00      549.27     23.26 o 
  -4   8  11      684.43      674.15     24.59 o 
  -3   8  11        7.47        0.97      8.20 o 
  -2   8  11      887.68      879.67     25.72 o 
  -1   8  11       70.84       59.89      9.95 o 
   0   8  11      474.63      389.18     22.44 o 
   1   8  11      402.51      416.26     25.38 o 
  -5   9  11       47.88       44.70     10.87 o 
  -4   9  11      463.45      504.89     24.99 o 
  -3   9  11      155.36      132.99     15.97 o 
  -2   9  11      354.60      342.82     18.47 o 
  -1   9  11      253.58      241.57     17.93 o 
   1  -9  12      591.44      612.72     27.71 o 
   2  -9  12       60.28       45.35     11.89 o 
   3  -9  12      808.40      819.75     40.66 o 
   4  -9  12       21.17       18.88      9.34 o 
   5  -9  12      568.37      552.43     35.73 o 
  -1  -8  12      539.82      517.56     58.04 o 
   0  -8  12       58.94       56.84     12.14 o 
   1  -8  12      905.89      895.52     33.19 o 
   2  -8  12       28.71       12.21      9.19 o 
   3  -8  12      749.26      708.67     27.79 o 
   4  -8  12      348.38      369.58     20.24 o 
   5  -8  12      269.98      286.83     18.82 o 
   6  -8  12      639.37      674.69     35.00 o 
  -2  -7  12      131.36      136.14     17.72 o 
  -1  -7  12      476.07      462.70     24.79 o 
   0  -7  12      185.76      169.97     16.44 o 
   1  -7  12      780.50      745.82     27.82 o 
   2  -7  12      489.85      423.32     23.75 o 
   3  -7  12      293.90      343.11     31.89 o 
   4  -7  12     1111.56     1183.91     35.67 o 
   5  -7  12        1.55        1.99      7.62 o 
   6  -7  12      601.89      607.58     24.87 o 
  -3  -6  12     1192.06     1177.08     72.36 o 
  -2  -6  12       41.97       11.07     10.52 o 
  -1  -6  12      819.73      840.12     43.50 o 
   0  -6  12      731.55      689.24     51.83 o 
   1  -6  12      444.24      422.61     37.05 o 
   2  -6  12      811.01      872.55     34.29 o 
   3  -6  12        0.45        5.44      6.64 o 
   4  -6  12      766.36      754.81     24.52 o 
   5  -6  12      342.15      320.70     20.73 o 
   6  -6  12      512.94      490.75     35.67 o 
   7  -6  12      781.13      885.29     40.90 o 
  -4  -5  12      300.62      323.73     44.80 o 
  -3  -5  12     1242.25     1291.39    128.31 o 
  -2  -5  12      623.95      658.98     27.82 o 
  -1  -5  12      529.59      570.20     21.68 o 
   0  -5  12     3850.33     3766.59    106.78 o 
   1  -5  12       17.53       33.50      9.30 o 
   2  -5  12     1199.93     1249.89     34.82 o 
   3  -5  12      381.17      378.17     18.17 o 
   4  -5  12      952.14      918.84     31.55 o 
   5  -5  12      644.93      695.76     45.57 o 
   6  -5  12      118.46       77.18     16.40 o 
   7  -5  12     1135.79     1216.72     70.61 o 
  -5  -4  12      881.30      908.89     64.83 o 
  -4  -4  12      719.92      693.81     54.45 o 
  -3  -4  12      573.59      615.31     34.63 o 
  -2  -4  12     2156.63     2172.29     62.79 o 
  -1  -4  12       14.57       12.64      8.31 o 
   0  -4  12     2750.05     2723.33     94.14 o 
   1  -4  12      371.37      388.25     20.46 o 
   2  -4  12      548.97      553.82     23.59 o 
   3  -4  12     1890.95     1877.80     43.28 o 
   4  -4  12      106.65      114.64     16.66 o 
   5  -4  12     1320.29     1296.33     45.27 o 
   6  -4  12       50.06       44.75     21.94 o 
   7  -4  12      620.47      594.86     51.77 o 
  -5  -3  12      148.85      200.89     35.30 o 
  -4  -3  12     1867.69     1846.60     95.82 o 
  -3  -3  12       26.51       11.73     11.33 o 
  -2  -3  12      924.72      910.84     54.43 o 
  -1  -3  12     1133.34     1086.09     40.12 o 
   0  -3  12     1109.81     1141.24     96.49 o 
   1  -3  12     2611.51     2594.05     63.37 o 
   2  -3  12       77.73       79.39     14.19 o 
   3  -3  12     2097.33     2105.38     57.52 o 
   4  -3  12      151.44      152.94     28.23 o 
   5  -3  12      993.93      928.61     56.26 o 
   6  -3  12     1107.58     1251.41     66.84 o 
   7  -3  12      292.97      354.54     43.41 o 
  -6  -2  12     1684.11     1561.35     82.74 o 
  -5  -2  12       18.21       16.89     13.15 o 
  -4  -2  12     1735.96     1819.29     58.22 o 
  -3  -2  12      641.51      656.67     32.71 o 
  -2  -2  12     1484.34     1410.47     46.27 o 
  -1  -2  12     3183.87     3167.79     72.44 o 
   0  -2  12       80.57       98.58     23.02 o 
   1  -2  12      969.56      871.67     52.44 o 
   2  -2  12      684.89      681.37     46.61 o 
   3  -2  12     1010.92     1075.35     57.96 o 
   4  -2  12      694.30      745.11     48.78 o 
   5  -2  12      388.11      396.21     28.02 o 
   6  -2  12     1338.53     1519.49     77.53 o 
   7  -2  12       14.75       14.56     22.76 o 
  -6  -1  12     1104.86     1051.34     47.27 o 
  -5  -1  12      518.07      548.35     34.70 o 
  -4  -1  12      491.70      499.15     30.49 o 
  -3  -1  12     1421.95     1394.75     46.64 o 
  -2  -1  12      212.77      192.58     30.81 o 
  -1  -1  12     3465.40     3537.33    117.01 o 
   0  -1  12      922.33     1050.99     57.45 o 
   1  -1  12      306.32      307.94     34.53 o 
   2  -1  12     1221.25     1097.75     57.76 o 
   3  -1  12      297.66      291.41     37.14 o 
   4  -1  12      963.90      915.10     54.71 o 
   5  -1  12        5.81        4.96     17.19 o 
   6  -1  12     1113.56     1196.23     71.02 o 
   7  -1  12      204.04      255.13     43.46 o 
  -7   0  12      598.36      741.06     42.88 o 
  -6   0  12      435.91      472.07     34.11 o 
  -5   0  12     1116.28     1139.23     45.47 o 
  -4   0  12       69.96       59.87     21.68 o 
  -3   0  12     2376.19     2571.25     99.00 o 
  -2   0  12      147.45      184.33     34.97 o 
  -1   0  12      952.12     1052.84     58.63 o 
   0   0  12      867.16      892.74     35.81 o 
   1   0  12        2.41        9.24     10.13 o 
   2   0  12     2212.59     2183.01     66.12 o 
   3   0  12       20.92       20.68     18.94 o 
   4   0  12      952.80     1036.07     61.37 o 
   5   0  12      277.52      264.84     39.74 o 
   6   0  12      332.64      381.18     47.69 o 
  -7   1  12     1373.95     1380.55     80.88 o 
  -6   1  12        0.16        5.01     16.77 o 
  -5   1  12     1636.16     1740.34     53.73 o 
  -4   1  12      765.76      800.52     34.40 o 
  -3   1  12      885.80      787.03     30.45 o 
  -2   1  12     1483.36     1496.77     41.25 o 
  -1   1  12       54.10       63.34      8.95 o 
   0   1  12     2264.24     2321.96     41.30 o 
   1   1  12      146.28      147.14     14.20 o 
   2   1  12     2372.15     2351.85    152.99 o 
   3   1  12      473.18      483.71     29.56 o 
   4   1  12      451.93      448.17     46.40 o 
   5   1  12      681.63      750.59     60.60 o 
   6   1  12       14.56       50.32     24.72 o 
  -6   2  12      258.48      280.51     38.92 o 
  -5   2  12      877.53      931.52     26.14 o 
  -4   2  12     1744.04     1714.66     31.82 o 
  -3   2  12       69.53       72.43      9.91 o 
  -2   2  12     1044.41     1082.62     34.11 o 
  -1   2  12      481.39      433.49     18.13 o 
   0   2  12     1234.18     1233.74     29.44 o 
   1   2  12     1018.42     1029.07     31.30 o 
   2   2  12      677.01      703.52     36.29 o 
   3   2  12      874.19      960.76     60.39 o 
   4   2  12       11.54       15.02     19.87 o 
   5   2  12      781.64      757.40     62.71 o 
  -7   3  12      793.98      870.46     47.69 o 
  -6   3  12      610.64      564.44     24.12 o 
  -5   3  12       16.19       10.06      6.45 o 
  -4   3  12     1236.86     1230.29     30.69 o 
  -3   3  12      118.74      127.02     12.02 o 
  -2   3  12      796.84      765.73     23.46 o 
  -1   3  12     1022.84      988.90     26.55 o 
   0   3  12      220.77      222.31     14.66 o 
   1   3  12      829.21      881.71     57.06 o 
   2   3  12        0.86       -9.22      9.22 o 
   3   3  12      855.75      890.24     38.84 o 
   4   3  12      277.09      320.37     45.16 o 
   5   3  12      157.93      109.79     33.50 o 
  -7   4  12        2.62        3.56      8.24 o 
  -6   4  12      952.19      998.81     29.50 o 
  -5   4  12      302.83      320.72     18.45 o 
  -4   4  12     1151.45     1109.67     29.35 o 
  -3   4  12      539.89      516.91     20.62 o 
  -2   4  12       69.37       69.93     10.05 o 
  -1   4  12      679.66      700.54     23.28 o 
   0   4  12       48.60       51.92      9.23 o 
   1   4  12     1887.35     1770.35    106.61 o 
   2   4  12      512.07      531.50     39.43 o 
   3   4  12      122.94      114.66     19.05 o 
   4   4  12      329.86      261.36     44.60 o 
  -7   5  12       92.02       91.95     11.37 o 
  -6   5  12      758.30      761.25     26.71 o 
  -5   5  12     1472.46     1417.85     35.11 o 
  -4   5  12      244.67      288.72     17.23 o 
  -3   5  12      675.60      665.17     23.24 o 
  -2   5  12       12.58       12.03      9.80 o 
  -1   5  12     2110.16     1973.74     59.32 o 
   0   5  12      122.66      136.39     15.15 o 
   1   5  12      721.24      787.38     37.47 o 
   2   5  12      794.47      756.38     29.47 o 
   3   5  12       88.27       88.34     14.27 o 
  -7   6  12      458.12      409.84     19.45 o 
  -6   6  12      344.69      385.31     21.47 o 
  -5   6  12     1074.37     1026.93     30.27 o 
  -4   6  12       25.88       25.49      9.03 o 
  -3   6  12      549.50      582.04     22.65 o 
  -2   6  12      472.04      489.27     21.35 o 
  -1   6  12      313.21      276.54     19.80 o 
   0   6  12      696.32      695.86     28.95 o 
   1   6  12       42.40       48.09     11.29 o 
   2   6  12      640.35      635.54     28.44 o 
  -6   7  12       58.99       56.13     13.03 o 
  -5   7  12     1270.81     1403.13     36.38 o 
  -4   7  12      437.07      400.32     26.07 o 
  -3   7  12      108.71       98.01     12.22 o 
  -2   7  12     1178.95     1118.16     35.83 o 
  -1   7  12       29.28       13.27     10.16 o 
   0   7  12      633.46      630.29     26.67 o 
   1   7  12      187.80      175.67     17.96 o 
  -5   8  12      108.63      106.72     15.15 o 
  -4   8  12      603.80      585.73     24.17 o 
  -3   8  12       54.27       53.66     12.07 o 
  -2   8  12      781.62      803.75     36.46 o 
  -1   8  12       95.93       94.06     12.24 o 
   0   8  12      314.55      281.08     21.63 o 
   0  -8  13        1.48        2.82     10.47 o 
   1  -8  13      826.76      765.81     30.60 o 
   2  -8  13       84.78       50.03     12.20 o 
   3  -8  13      535.87      601.77     30.21 o 
   4  -8  13      637.62      616.94     25.66 o 
   5  -8  13      111.27       96.18     27.18 o 
  -1  -7  13      398.74      406.69     24.88 o 
   0  -7  13      172.77      158.22     17.35 o 
   1  -7  13      495.98      498.43     25.77 o 
   2  -7  13      558.62      538.42     26.33 o 
   3  -7  13      103.24      103.61     12.61 o 
   4  -7  13     1060.03     1111.42     32.87 o 
   5  -7  13       18.43       22.17      9.50 o 
  -3  -6  13      714.61      673.68     60.18 o 
  -2  -6  13      126.52      103.80     15.83 o 
  -1  -6  13      444.75      505.28     33.73 o 
   0  -6  13     1251.82     1174.10     36.13 o 
   1  -6  13       85.30       82.85     13.63 o 
   2  -6  13      710.65      684.53     29.32 o 
   3  -6  13        8.24       13.54      7.68 o 
   4  -6  13      874.42      903.38     32.33 o 
   5  -6  13      457.81      465.18     26.01 o 
   6  -6  13      213.71      197.71     34.94 o 
  -4  -5  13      149.80      129.76     33.86 o 
  -3  -5  13      639.17      651.79     43.59 o 
  -2  -5  13     1299.88     1252.13     49.45 o 
  -1  -5  13      156.16      160.47     16.77 o 
   0  -5  13     1893.21     1944.14     74.66 o 
   1  -5  13       52.50       42.32     10.49 o 
   2  -5  13      753.48      717.58     31.11 o 
   3  -5  13      612.02      576.12     25.79 o 
   4  -5  13      724.77      743.15     36.80 o 
   5  -5  13      956.32     1019.83     42.45 o 
   6  -5  13        9.95        7.33     19.10 o 
  -4  -4  13      770.06      866.50     99.72 o 
  -3  -4  13      185.06      189.56     24.09 o 
  -2  -4  13     1756.40     1781.61     58.13 o 
  -1  -4  13      245.17      218.64     23.08 o 
   0  -4  13     1093.36     1071.01     40.84 o 
   1  -4  13      514.24      574.82     31.09 o 
   2  -4  13      726.55      735.93     99.95 o 
   3  -4  13     1380.89     1373.58     48.60 o 
   4  -4  13       39.27       34.17     20.28 o 
   5  -4  13      942.41     1029.82     63.02 o 
   6  -4  13      217.70      180.03     34.63 o 
  -5  -3  13       57.62       27.20     21.68 o 
  -4  -3  13     1239.19     1409.29     53.69 o 
  -3  -3  13      289.85      260.47     25.72 o 
  -2  -3  13      945.08     1012.53     41.65 o 
  -1  -3  13      725.51      707.03     33.73 o 
   0  -3  13      337.31      337.51     39.64 o 
   1  -3  13     1114.98     1104.41     61.37 o 
   2  -3  13        1.15       -8.88     12.96 o 
   3  -3  13     2189.57     2122.46     89.66 o 
   4  -3  13      180.59      183.75     31.23 o 
   5  -3  13      560.55      549.44     48.62 o 
   6  -3  13      706.55      706.04     53.22 o 
  -5  -2  13       42.33       61.60     16.70 o 
  -4  -2  13      864.22      875.26     40.85 o 
  -3  -2  13      829.08      912.71     40.21 o 
  -2  -2  13      185.70      254.41     37.32 o 
  -1  -2  13     2045.48     2080.50     88.98 o 
   0  -2  13      210.96      185.61     31.12 o 
   1  -2  13     2406.88     2127.26     88.06 o 
   2  -2  13       71.05       48.31     18.84 o 
   3  -2  13     1298.68     1371.26     68.85 o 
   4  -2  13      828.75      855.16     54.87 o 
   5  -2  13       86.39       98.28     26.22 o 
   6  -2  13     1045.28     1150.91     70.35 o 
  -6  -1  13      743.45      661.28     41.46 o 
  -5  -1  13      296.30      322.82     32.98 o 
  -4  -1  13      396.14      384.84     45.83 o 
  -3  -1  13     1811.63     1823.35     85.78 o 
  -2  -1  13       58.03       29.11     17.70 o 
  -1  -1  13     2424.57     2361.59     94.77 o 
   0  -1  13       38.39        8.31     16.83 o 
   1  -1  13      559.98      458.81     42.43 o 
   2  -1  13      849.01      819.65     51.62 o 
   3  -1  13       99.85      100.86     22.66 o 
   4  -1  13      979.38     1047.34     92.13 o 
   5  -1  13       82.27       67.87     25.81 o 
   6  -1  13      458.93      463.76     50.43 o 
  -6   0  13       66.78       60.85     26.53 o 
  -5   0  13      992.56     1082.57     68.91 o 
  -4   0  13       32.79       41.81     20.28 o 
  -3   0  13     2087.61     1952.96     88.00 o 
  -2   0  13      338.83      314.13     38.97 o 
  -1   0  13      667.11      621.96     47.49 o 
   0   0  13     2309.26     2339.92     92.80 o 
   1   0  13      534.79      518.68     44.70 o 
   2   0  13     1894.00     2012.21     91.41 o 
   3   0  13      198.92      199.95     22.31 o 
   4   0  13      335.49      318.36     40.41 o 
   5   0  13      383.79      352.07     45.06 o 
   6   0  13       43.27       17.65     24.00 o 
  -6   1  13       49.41       47.59     24.00 o 
  -5   1  13      828.24      891.86     61.73 o 
  -4   1  13     1083.88     1149.29     57.96 o 
  -3   1  13      432.00      368.02     49.37 o 
  -2   1  13     1250.11     1277.68     68.39 o 
  -1   1  13      300.72      324.33     16.80 o 
   0   1  13     2384.81     2549.32     67.50 o 
   1   1  13      506.14      505.90     42.76 o 
   2   1  13      536.76      549.75     31.95 o 
   3   1  13      891.16      916.12     59.00 o 
   4   1  13      130.94      163.46     34.79 o 
   5   1  13      761.43      686.27     60.18 o 
  -7   2  13      495.01      465.72     54.40 o 
  -6   2  13      674.69      746.04     63.02 o 
  -5   2  13      291.45      263.55     24.41 o 
  -4   2  13     1487.61     1396.25     53.38 o 
  -3   2  13       13.36       17.38      7.82 o 
  -2   2  13     1140.41     1179.60     32.10 o 
  -1   2  13      923.11      894.11     31.73 o 
   0   2  13     1029.79      987.09     27.13 o 
   1   2  13     1201.86     1216.07     65.25 o 
   2   2  13       45.19       55.59     23.33 o 
   3   2  13      722.40      724.93     54.97 o 
   4   2  13       53.73       54.97     24.21 o 
   5   2  13      518.75      653.14     60.34 o 
  -7   3  13      250.14      218.74     25.50 o 
  -6   3  13      643.02      616.93     31.55 o 
  -5   3  13        6.42        8.24      6.97 o 
  -4   3  13      992.14     1009.85     38.30 o 
  -3   3  13      105.11       99.44     19.55 o 
  -2   3  13      621.21      635.59     23.05 o 
  -1   3  13     1180.60     1120.06     29.71 o 
   0   3  13       62.80       49.16      9.80 o 
   1   3  13      551.53      600.57     32.23 o 
   2   3  13      446.45      457.92     31.72 o 
   3   3  13      308.33      311.50     42.48 o 
   4   3  13      282.56      222.82     40.10 o 
  -7   4  13       69.02       63.70     14.47 o 
  -6   4  13      601.06      626.78     23.82 o 
  -5   4  13      582.39      581.68     23.64 o 
  -4   4  13      212.80      197.83     15.39 o 
  -3   4  13      722.32      734.68     24.92 o 
  -2   4  13       11.81       13.62      8.25 o 
  -1   4  13     1629.15     1596.63     36.46 o 
   0   4  13      268.51      251.53     21.26 o 
   1   4  13      765.67      840.12     37.96 o 
   2   4  13      904.14      912.87    107.75 o 
   3   4  13       43.49       31.62     18.53 o 
   4   4  13      507.79      519.81     58.48 o 
  -6   5  13      369.41      340.59     18.14 o 
  -5   5  13     1122.31     1051.28     51.25 o 
  -4   5  13       13.97       12.02     11.58 o 
  -3   5  13      522.15      520.72     26.72 o 
  -2   5  13      106.56       85.37     17.48 o 
  -1   5  13     1230.23     1196.58     41.79 o 
   0   5  13      647.83      668.95     45.79 o 
   1   5  13       38.89       23.09     13.41 o 
   2   5  13      743.65      666.57     36.85 o 
   3   5  13        3.20      -13.11     13.11 o 
  -6   6  13        2.65       19.11      9.92 o 
  -5   6  13      892.26      879.97     29.21 o 
  -4   6  13      243.60      224.96     17.18 o 
  -3   6  13      459.87      426.74     21.48 o 
  -2   6  13      929.55      988.83     34.04 o 
  -1   6  13      231.27      279.24     24.91 o 
   0   6  13      717.15      777.45     37.94 o 
   1   6  13       17.94       11.89     14.22 o 
   2   6  13      491.19      478.37     33.58 o 
  -5   7  13      229.35      218.30     17.99 o 
  -4   7  13      567.98      503.11     23.62 o 
  -3   7  13       37.08       51.49     12.72 o 
  -2   7  13     1032.89     1060.59     44.44 o 
  -1   7  13       12.49       19.35     11.07 o 
   0   7  13      419.54      427.77     31.59 o 
  -3   8  13        2.88       15.29     11.06 o 
  -2   8  13      626.42      664.03     35.26 o 
   0  -7  14      168.92      183.91     23.77 o 
   1  -7  14      433.32      437.33     46.55 o 
   2  -7  14      791.79      819.93     31.76 o 
   3  -7  14       32.77       25.17     10.21 o 
   4  -7  14      930.76      944.86     49.40 o 
  -2  -6  14      269.94      250.93     28.31 o 
  -1  -6  14      301.40      323.73     42.32 o 
   0  -6  14     1247.37     1197.61     46.82 o 
   1  -6  14       73.29       57.38     25.16 o 
   2  -6  14      817.81      810.61     38.61 o 
   3  -6  14       90.26      101.20     32.29 o 
   4  -6  14      528.37      527.83     33.85 o 
   5  -6  14      612.53      668.41     38.78 o 
  -3  -5  14      342.64      301.84     83.31 o 
  -2  -5  14     1504.54     1490.65     55.82 o 
  -1  -5  14       20.67       16.52     17.91 o 
   0  -5  14     1188.50     1096.61     66.84 o 
   1  -5  14       84.24       85.41     16.98 o 
   2  -5  14      669.72      669.97     34.63 o 
   3  -5  14      971.11      914.92     40.86 o 
   4  -5  14       66.20       78.51     27.10 o 
   5  -5  14      765.70      811.80     60.54 o 
  -3  -4  14        1.35        7.32     13.63 o 
  -2  -4  14     1525.18     1596.38     56.12 o 
  -1  -4  14      174.33      162.64     31.90 o 
   0  -4  14     1262.63     1194.06     68.24 o 
   1  -4  14      568.09      583.51     52.03 o 
   2  -4  14      244.79      279.13     39.28 o 
   3  -4  14      911.81      838.85     57.45 o 
   4  -4  14       92.22      102.25     26.48 o 
   5  -4  14      400.12      434.80     47.64 o 
   6  -4  14      185.33      172.39     34.38 o 
  -4  -3  14      880.67      932.44     45.47 o 
  -3  -3  14      501.34      476.61     50.01 o 
  -2  -3  14      385.11      369.92     44.44 o 
  -1  -3  14      535.30      567.51     51.46 o 
   0  -3  14       58.27       83.77     23.38 o 
   1  -3  14      974.66      964.84     60.75 o 
   2  -3  14      340.25      388.66     43.67 o 
   3  -3  14      793.42      885.97     59.31 o 
   4  -3  14      491.04      410.80     45.16 o 
   5  -3  14      156.58      123.15     30.40 o 
   6  -3  14      500.05      414.57     47.80 o 
  -5  -2  14      196.03      311.96     46.40 o 
  -4  -2  14      760.60      797.81     61.22 o 
  -3  -2  14     1072.62     1107.66     67.93 o 
  -2  -2  14      128.76      150.35     31.28 o 
  -1  -2  14     1406.16     1399.64     74.02 o 
   0  -2  14      264.40      275.31     38.45 o 
   1  -2  14      520.59      513.10     46.71 o 
   2  -2  14      336.90      332.71     40.88 o 
   3  -2  14      158.53      173.63     31.74 o 
   4  -2  14      910.88      894.13     59.05 o 
   5  -2  14        0.04        6.04     18.37 o 
  -5  -1  14      714.85      680.75     61.83 o 
  -4  -1  14      127.91      160.73     33.14 o 
  -3  -1  14     1672.25     1695.55     85.42 o 
  -2  -1  14       74.63      103.90     26.84 o 
  -1  -1  14      918.36      956.48     61.42 o 
   0  -1  14      780.97      797.56     55.64 o 
   1  -1  14       30.60       13.16     17.96 o 
   2  -1  14      835.90      914.26     58.58 o 
   3  -1  14        4.95        0.88     16.05 o 
   4  -1  14      761.70      827.85     55.49 o 
  -5   0  14     1149.08     1352.57     80.31 o 
  -4   0  14      179.17      218.69     37.11 o 
  -3   0  14     1086.66      979.50     63.80 o 
  -2   0  14      661.32      632.28     53.58 o 
  -1   0  14      115.57      139.93     28.96 o 
   0   0  14     1181.03     1256.83     68.54 o 
   1   0  14      132.55      128.68     28.08 o 
   2   0  14      647.61      644.52     48.52 o 
   3   0  14      481.61      411.75     30.52 o 
   4   0  14      327.16      386.75     45.16 o 
   5   0  14      544.59      666.87     60.49 o 
  -6   1  14      381.50      374.26     51.31 o 
  -5   1  14      837.50      870.85     64.36 o 
  -4   1  14     1062.78      975.37     65.45 o 
  -3   1  14      101.54      124.91     28.85 o 
  -2   1  14     1000.75      900.32     59.51 o 
  -1   1  14      214.64      181.84     32.16 o 
   0   1  14     1096.11     1043.40     62.45 o 
   1   1  14      903.65      865.80     39.45 o 
   2   1  14      274.18      261.56     25.53 o 
   3   1  14      637.06      710.22     54.51 o 
   4   1  14       70.03       45.63     26.63 o 
   5   1  14      879.33      835.34     68.75 o 
  -6   2  14      808.82      849.02     69.84 o 
  -5   2  14       89.00       79.53     17.02 o 
  -4   2  14     1358.55     1460.71    149.24 o 
  -3   2  14       11.95        8.94     11.22 o 
  -2   2  14     1337.85     1248.57     67.23 o 
  -1   2  14     1399.12     1412.01     43.60 o 
   0   2  14      248.42      270.11     19.92 o 
   1   2  14      485.07      607.25     34.66 o 
   2   2  14       94.26       35.87     21.88 o 
   3   2  14     1045.06      917.56     63.33 o 
   4   2  14       64.56       38.50     25.91 o 
  -6   3  14     1067.56     1165.02     47.63 o 
  -5   3  14        7.14       -0.37      8.98 o 
  -4   3  14      771.53      794.66     27.33 o 
  -3   3  14      579.43      543.62     27.25 o 
  -2   3  14      453.03      465.64     21.53 o 
  -1   3  14     1645.21     1623.41     37.41 o 
   0   3  14        0.27       11.59      9.52 o 
   1   3  14      921.24     1011.95     42.49 o 
   2   3  14      130.64      153.45     32.72 o 
   3   3  14      413.89      442.75     51.62 o 
  -6   4  14      450.21      452.12     22.38 o 
  -5   4  14      490.60      473.24     20.29 o 
  -4   4  14      524.16      503.07     23.09 o 
  -3   4  14      788.00      810.41     27.42 o 
  -2   4  14        4.24        8.45      8.65 o 
  -1   4  14     1592.06     1580.17     37.65 o 
   0   4  14      214.37      236.38     23.94 o 
   1   4  14      258.91      230.54     24.72 o 
   2   4  14      708.78      744.24     39.49 o 
   3   4  14       70.83       73.09     30.09 o 
  -5   5  14     1143.73     1191.03     41.81 o 
  -4   5  14        1.59       -5.97      8.53 o 
  -3   5  14     1766.64     1830.03     42.27 o 
  -2   5  14      261.44      245.20     18.20 o 
  -1   5  14      804.44      734.84     32.09 o 
   0   5  14      654.57      604.54     61.11 o 
   1   5  14       56.66       49.73     16.59 o 
   2   5  14      717.41      723.38     66.33 o 
  -5   6  14     1026.76     1039.28     34.91 o 
  -4   6  14      160.61      150.10     15.65 o 
  -3   6  14      318.47      293.20     26.40 o 
  -2   6  14      754.07      740.50     31.87 o 
  -1   6  14        5.35        0.26      9.60 o 
   0   6  14      502.35      574.88     41.47 o 
  -3   7  14        4.10       -0.38     11.39 o 
  -2   7  14      720.88      702.32     32.23 o 
   0  -6  15      655.27      669.81     58.84 o 
   1  -6  15       29.85       15.74     20.08 o 
   2  -6  15      407.46      398.31     49.24 o 
   3  -6  15      317.28      318.77     43.10 o 
  -2  -5  15      956.50     1039.66     78.38 o 
  -1  -5  15       25.24       28.65     19.56 o 
   0  -5  15      760.54      841.43     60.44 o 
   1  -5  15      247.84      188.03     34.07 o 
   2  -5  15      327.10      222.67     37.37 o 
   3  -5  15      749.72      842.62     62.35 o 
   4  -5  15        7.43       29.89     23.59 o 
  -2  -4  15      686.23      637.60     57.81 o 
  -1  -4  15      121.79      180.29     33.96 o 
   0  -4  15      326.13      288.68     40.98 o 
   1  -4  15      688.82      629.55     55.90 o 
   2  -4  15        2.75       10.63     18.37 o 
   3  -4  15     1326.67     1479.54     80.42 o 
   4  -4  15       36.66       44.23     24.41 o 
   5  -4  15      301.62      357.43     46.71 o 
  -3  -3  15      374.86      357.28     47.74 o 
  -2  -3  15      162.08      167.03     33.09 o 
  -1  -3  15      505.90      499.43     51.51 o 
   0  -3  15        0.20       -4.39     16.41 o 
   1  -3  15     1082.40     1171.92     69.27 o 
   2  -3  15       70.45       91.10     27.10 o 
   3  -3  15      673.93      640.13     56.42 o 
   4  -3  15      501.29      514.81     51.00 o 
   5  -3  15       31.77       38.66     24.41 o 
  -4  -2  15      239.52      310.46     47.28 o 
  -3  -2  15      988.95      971.45     67.36 o 
  -2  -2  15        5.82      -11.46     14.45 o 
  -1  -2  15      987.41     1023.73     66.17 o 
   0  -2  15      599.13      664.80     56.05 o 
   1  -2  15      466.16      429.33     46.40 o 
   2  -2  15     1026.47     1075.09     66.69 o 
   3  -2  15      543.77      514.86     51.15 o 
   4  -2  15     1137.88     1048.20     66.27 o 
  -4  -1  15       25.62        4.03     20.59 o 
  -3  -1  15      938.86      855.11     62.51 o 
  -2  -1  15      453.37      421.54     48.62 o 
  -1  -1  15      357.15      298.54     42.53 o 
   0  -1  15     1306.89     1327.18     74.48 o 
   1  -1  15      353.79      362.85     43.77 o 
   2  -1  15     1170.46     1233.86     69.94 o 
   3  -1  15       64.82       71.49     25.76 o 
   4  -1  15      452.62      535.20     50.38 o 
  -5   0  15      419.47      426.24     53.73 o 
  -4   0  15      425.97      407.35     50.63 o 
  -3   0  15      473.39      376.02     47.64 o 
  -2   0  15      935.38      872.66     61.53 o 
  -1   0  15        3.49       -2.06     18.58 o 
   0   0  15     1129.20     1179.97     69.58 o 
   1   0  15      137.18      120.21     27.98 o 
   2   0  15      721.46      711.10     54.25 o 
   3   0  15      755.23      694.79     53.32 o 
  -5   1  15      332.45      334.47     48.41 o 
  -4   1  15      917.76     1042.06     69.94 o 
  -3   1  15        1.31       10.22     21.37 o 
  -2   1  15     1155.42     1136.05     69.27 o 
  -1   1  15      354.74      438.21     48.00 o 
   0   1  15      802.94      906.41     61.11 o 
   1   1  15      409.59      323.37     41.09 o 
   2   1  15      248.83      196.36     25.81 o 
   3   1  15      789.98      826.82     60.60 o 
   4   1  15       66.18       60.80     28.59 o 
  -5   2  15        0.47       -1.86     16.52 o 
  -4   2  15     1202.49     1193.60     74.53 o 
  -3   2  15      290.88      226.90     39.69 o 
  -2   2  15      417.80      439.45     48.31 o 
  -1   2  15     1359.16     1417.04     53.86 o 
   0   2  15      111.66      137.20     25.47 o 
   1   2  15      557.33      507.58     42.50 o 
   2   2  15        1.23       -8.62     18.84 o 
   3   2  15      994.75      913.59     66.43 o 
  -5   3  15       26.53       24.76     14.55 o 
  -4   3  15      752.75      650.61     60.29 o 
  -3   3  15      712.07      644.80     62.11 o 
  -2   3  15       81.45       57.83     11.40 o 
  -1   3  15      758.68      756.62     26.74 o 
   0   3  15        1.00       -7.77      9.85 o 
   1   3  15      516.24      529.36     52.44 o 
   2   3  15      312.29      276.19     44.80 o 
  -5   4  15      538.71      544.78     29.57 o 
  -4   4  15       73.49       59.18     12.40 o 
  -3   4  15      818.11      849.52     35.65 o 
  -2   4  15      110.43       99.02     13.77 o 
  -1   4  15      859.93      877.98     28.98 o 
   0   4  15      340.27      334.31     36.85 o 
   1   4  15      142.25      161.93     23.53 o 
  -4   5  15       55.91       49.98     12.27 o 
  -3   5  15      547.32      547.27     25.75 o 
  -2   5  15      338.05      311.38     22.31 o 
  -1   5  15      265.42      283.16     22.46 o 
   0   5  15      564.47      543.21    106.25 o 
   1  -5  16      566.09      556.72     56.05 o 
   2  -5  16      131.70       77.42     26.12 o 
  -1  -4  16      317.24      321.97     46.25 o 
   0  -4  16      227.18      228.76     40.26 o 
   1  -4  16     1070.62     1157.42     72.88 o 
   2  -4  16       11.05       12.34     19.82 o 
   3  -4  16      469.62      376.43     49.03 o 
  -2  -3  16       86.37       66.94     26.63 o 
  -1  -3  16      743.72      885.92     64.16 o 
   0  -3  16       46.72       48.16     21.78 o 
   1  -3  16      926.79     1009.95     67.82 o 
   2  -3  16      192.42      135.44     32.98 o 
   3  -3  16       97.34      102.20     30.19 o 
  -3  -2  16     1328.63     1290.94     80.42 o 
  -2  -2  16      127.58      162.54     37.83 o 
  -1  -2  16      735.99      768.39     59.10 o 
   0  -2  16      776.80      804.11     61.42 o 
   1  -2  16      433.02      480.85     51.82 o 
   2  -2  16      786.26      959.73     66.38 o 
   3  -2  16        0.05        1.19     21.27 o 
  -3  -1  16     1249.44     1242.99     78.09 o 
  -2  -1  16      669.39      666.35     60.80 o 
  -1  -1  16      190.66      155.98     36.29 o 
   0  -1  16     1108.18     1205.78     73.60 o 
   1  -1  16       85.55      111.02     30.04 o 
   2  -1  16      700.20      774.33     59.10 o 
   3  -1  16      493.34      505.10     51.82 o 
  -3   0  16      234.00      232.63     42.32 o 
  -2   0  16      917.66      919.88     66.53 o 
  -1   0  16        8.86        7.64     20.59 o 
   0   0  16     1268.07     1257.45     74.74 o 
   1   0  16      155.85      155.05     33.19 o 
   2   0  16      241.78      217.76     38.76 o 
  -4   1  16     1798.49     2087.00    103.80 o 
  -3   1  16       11.37       -1.08     18.99 o 
  -2   1  16      629.80      606.58     59.20 o 
  -1   1  16      344.91      299.78     43.98 o 
   0   1  16      728.45      691.64     59.15 o 
   1   1  16      482.25      579.33     53.37 o 
   2   1  16       21.63       33.81     25.91 o 
  -4   2  16     1306.32     1265.70     81.50 o 
  -3   2  16      395.66      339.94     47.74 o 
  -2   2  16      613.99      632.28     58.38 o 
  -1   2  16      677.23      607.35     57.09 o 
   0   2  16      181.13      153.76     33.50 o 
   1   2  16      699.10      661.29     56.11 o 
   2   2  16       46.65       21.73     24.78 o 
  -3   3  16      770.01      810.56     66.79 o 
  -2   3  16       29.91       -9.08     19.98 o 
  -1   3  16     1384.14     1466.82     45.80 o 
   0   3  16       19.20       17.94     16.73 o 
   1   3  16      420.72      372.45     48.67 o 
  -2   4  16       42.43       33.88     11.91 o 
  -1   4  16      452.77      451.90     23.93 o 
   0  -2  17      693.43      764.99     66.17 o 
   1  -2  17      160.82      148.60     37.52 o 
  -1  -1  17      114.86      136.52     33.91 o 
   0  -1  17     1169.30     1313.65     78.87 o 
   1  -1  17        5.13       -2.84     19.41 o 
  -2   0  17      436.42      439.04     55.43 o 
  -1   0  17        0.37       18.74     24.31 o 
   0   0  17      565.41      511.09     54.76 o 
   1   0  17      371.74      297.92     42.17 o 
  -1   1  17      208.96      185.14     38.25 o 
   0   1  17      186.41      177.19     36.49 o 
                                                 
